# Supplementary material for: Mode of action evaluation for reduced reproduction in Daphnia pulex exposed to the insensitive munition, 1-methyl-3-nitro-1-nitroguanidine (MeNQ)
Source: Ecotoxicology. 2021 Jun 26;30(6):1203–15. doi: 10.1007/s10646-021-02447-w (PMC8295077; doi:10.1007/s10646-021-02447-w)
Supplement: Supplementary file 1 — Supplementary Information [file 10646_2021_2447_MOESM1_ESM.xlsx]

## Sheet: Table S1
Table S1. Electropherogram traces for all transcriptomics samples.
2017-08-09
2017-08-10
2017-08-11
2017-08-15

## Sheet: Table S2
Table S2. Word bank of terms related to Daphnia pulex reproduction which was used for text mining analysis of differntially-expressed gene transcripts. Adapted from Gust et al (2019c).
Word bank for D. pulex reproduction and reproduction related processes	reproduction, reproductive, reproduce, repro, egg, ova, oogenesis, chorion, vitellogenenin, vitelline membrane, vitelline, diapause, diapausing, ephippia, ephippal, sex, sexual, male, female, notch, meiosis, parthenogenesis, parthenogenic, germ cell, germline, germ, yolk, albumin, molt, molting, moult, moulting, cuticle, cuticular, chitin, chitinase, collagen matrix, collagen, carapace, ecdysone,…

## Sheet: Table S3
Table S3. Summary of all transcripts having significant differential transcript expression relative to controls for D. pulex exposed to MeNQ in the reproductive study. The p-values highlighted in yellow represent significant responses where p = 0.01 combined with a 1.5 fold cut-off. Fold change values highlighted in green and red represent significantly decreased and increased expression relative…
ProbeName	p-value 174 mg/L	Fold Change 174 mg/L	LogFold Change 174 mg/L	p-value 346 mg/L	Fold Change 346 mg/L	LogFold Change 346 mg/L	p-value 709 mg/L	Fold Change 709 mg/L	LogFold Change 709 mg/L	p-value 1385 mg/L	Fold Change 1385 mg/L	LogFold Change 1385 mg/L	p-value 2286 mg/L	Fold Change 2286 mg/L	LogFold Change 2286 mg/L	Dappu1 # _Agilent_JGI_	Homolog	Gene Name - Highlighted cells represent positive text mining result for potential connections to D. pulex reproductive processes	PredictID	Primary Accession		DROMICs Results	irow	adjpvalue	model	typology	BMD (2SD)	BMD (1.5 fold)
CUST_60924_PI429641271		1.01171	0.0167992		-1.54611	-0.628645	0.00170459	-85.2453	-6.41355	0.000337481	-354.437	-8.46939	0.000145591	-2587.8	-11.3375	229623						CUST_60924_PI429641271	2148	3.10763e-06	linear	L.dec	898.975	258.045
CUST_60925_PI429641271		-1.16704	-0.222849		-1.74419	-0.802554	0.00376191	-116.944	-6.86968	0.000510168	-509.034	-8.99162	0.000181965	-2451.34	-11.2594	229623						CUST_60925_PI429641271	2149	7.55912e-06	Gauss-probit	GP.bell	592.034	371.311
CUST_48079_PI429641271		-1.90272	-0.92806		-4.03284	-2.0118		-69.3877	-6.11661		-119.805	-6.90455	0.000668812	-1997.98	-10.9643	333098	none	expressed protein	hxNCBI_GNO_138913			CUST_48079_PI429641271	1750	0.0001808	linear	L.dec	1198.66	229.952
CUST_17858_PI429641271		-1.11196	-0.153103		-1.21959	-0.286398		-19.2546	-4.26713	0.000635161	-312.889	-8.28951	0.000177725	-1748.74	-10.7721	226227	none	expressed protein	hxAUG26res51g34t1			CUST_17858_PI429641271	332	8.09977e-06	linear	L.dec	863.336	170.381
CUST_17859_PI429641271		-1.11097	-0.151826		-1.12337	-0.167838		-19.6644	-4.29751	0.000602977	-285.519	-8.15744	0.000175675	-1558	-10.6055	226227	none	expressed protein	hxAUG26res51g34t1			CUST_17859_PI429641271	333	7.26616e-06	linear	L.dec	864.016	164.783
CUST_48073_PI429641271		-1.1405	-0.189668		-1.9238	-0.943957		-80.0448	-6.32274	0.000847939	-492.164	-8.94299	0.000284212	-1549.23	-10.5973	117195	none	expressed protein	hxAUG25s220g47t1			CUST_48073_PI429641271	1748	2.06953e-05	Gauss-probit	GP.bell	622.079	366.679
CUST_48078_PI429641271		-1.76326	-0.818247		-4.03223	-2.01158		-57.8899	-5.85524		-110.309	-6.78541	0.000583127	-1481.73	-10.5331	333098	none	expressed protein	hxNCBI_GNO_138913			CUST_48078_PI429641271	1749	0.000152607	linear	L.dec	1174.21	243.187
CUST_48072_PI429641271		-1.17179	-0.22872		-1.91832	-0.939847	0.00654357	-76.1781	-6.2513	0.000656329	-361.149	-8.49645	0.000224326	-1210.15	-10.241	117195	none	expressed protein	hxAUG25s220g47t1			CUST_48072_PI429641271	1747	1.45021e-05	Gauss-probit	GP.bell	600.224	362.524
CUST_26189_PI429641271		-1.15108	-0.202983		-1.85387	-0.890543	0.00907032	-131.096	-7.03449	0.00258285	-383.306	-8.58235	0.00107657	-867.892	-9.76137	301651	tribolium_TC004010/76.3	cuticle protein/ARP2_G10480	hxJGI_V11_301651			CUST_26189_PI429641271	788	6.17647e-05	Gauss-probit	GP.bell	606.811	410.89
CUST_26188_PI429641271		-1.16824	-0.224335		-1.89491	-0.922127	0.00716867	-148.843	-7.21764	0.00323154	-322.742	-8.33424	0.00122298	-768.481	-9.58587	301651	tribolium_TC004010/76.3	cuticle protein/ARP2_G10480	hxJGI_V11_301651			CUST_26188_PI429641271	787	6.9094e-05	Gauss-probit	GP.bell	595.493	404.624
CUST_48116_PI429641271		-1.28832	-0.365492		-1.89917	-0.925369	0.00276418	-63.926	-5.99833	0.000498649	-193.347	-7.59505	0.000205761	-537.384	-9.06981	264583	none	expressed protein	hxAUG25s220g69t1			CUST_48116_PI429641271	1755	1.11655e-05	Gauss-probit	GP.bell	565.475	361.794
CUST_48117_PI429641271		-1.17053	-0.227167		-1.85744	-0.893313	0.0028485	-55.3142	-5.78958	0.000366617	-198.904	-7.63593	0.000194308	-493.043	-8.94557	264583	none	expressed protein	hxAUG25s220g69t1			CUST_48117_PI429641271	1756	8.33366e-06	Gauss-probit	GP.bell	564.1	368.876
CUST_17661_PI429641271		1.41456	0.500351		1.19066	0.251761		-2.33244	-1.22184	0.000149434	-18.6031	-4.21747	0.000178905	-413.426	-8.69148	226094	none	expressed protein	hxAUG26res47g59t1			CUST_17661_PI429641271	313	1.21483e-11	exponential	E.dec.concave	541.797	229.926
CUST_48069_PI429641271		-1.50374	-0.588553		-2.23977	-1.16335	0.00774035	-43.8072	-5.4531	0.00225955	-97.959	-6.61411	0.000289367	-412.028	-8.6866	333095	none	expressed protein	hxAUG25s220g46t1			CUST_48069_PI429641271	1746	3.7658e-05	linear	L.dec	1101.71	280.607
CUST_49230_PI429641271		3.05171	1.60962		3.54918	1.82748		-2.23656	-1.16128	0.00876177	-88.451	-6.46681	0.00151522	-391.479	-8.61279	302736	tribolium_TC014771/60.8	conserved protein/ARP2_G113	hxJGI_V11_302736			CUST_49230_PI429641271	1773	7.56607e-05	linear	L.dec	1163.47	249.87
CUST_20672_PI429641271		-1.2264	-0.294434		-1.84661	-0.884879	0.00344308	-27.6137	-4.78731	0.000183416	-159.394	-7.31646	0.000162106	-378.525	-8.56424	225596	none	expressed protein	hxAUG26us39g25t1			CUST_20672_PI429641271	512	2.89606e-06	Gauss-probit	GP.bell	570.358	353.818
CUST_17660_PI429641271		1.44045	0.526518		1.19565	0.257793		-2.34257	-1.22809	0.000149432	-18.6421	-4.22049	0.000178905	-377.382	-8.55988	226094	none	expressed protein	hxAUG26res47g59t1			CUST_17660_PI429641271	312	1.21483e-11	exponential	E.dec.concave	529.161	233.249
CUST_20673_PI429641271		-1.19185	-0.253208		-1.869	-0.902266	0.003299	-28.0609	-4.81049	0.000178347	-166.779	-7.38179	0.000163283	-351.446	-8.45716	225596	none	expressed protein	hxAUG26us39g25t1			CUST_20673_PI429641271	513	2.89606e-06	Gauss-probit	GP.bell	565.266	358.346
CUST_48068_PI429641271		-1.40151	-0.486979		-2.20786	-1.14265		-33.8053	-5.07918	0.000872328	-138.628	-7.11507	0.000313163	-321.358	-8.32804	333095	none	expressed protein	hxAUG25s220g46t1			CUST_48068_PI429641271	1745	2.9992e-05	Gauss-probit	GP.bell	608.085	339.311
CUST_41023_PI429641271		-1.13334	-0.180583		-1.09852	-0.135556		-21.5981	-4.43283		-16.6582	-4.05816	0.000564741	-235.967	-7.88244	252989	none	expressed protein	hxNCBI_GNO_296504			CUST_41023_PI429641271	1506	9.88431e-05	linear	L.dec	1214.57	248.653
CUST_10901_PI429641271		2.95694	1.5641		3.21965	1.6869	0.00502122	-57.5768	-5.84741	0.00261881	-213.575	-7.7386	0.0016155	-200.095	-7.64454	102083	none	expressed protein	hxAUG26us20g54t1			CUST_10901_PI429641271	41	3.52772e-05	log-Gauss-probit	lGP.bell	638.834	170.55
CUST_22942_PI429641271		1.61176	0.68864		1.74253	0.801182	0.00018461	-52.3455	-5.70999	0.000180219	-211.922	-7.72739	0.000150122	-198.68	-7.6343	300367	none	expressed protein	hxJGI_V11_300367			CUST_22942_PI429641271	618	1.93722e-07	log-Gauss-probit	lGP.bell	518.995	457.465
CUST_10900_PI429641271		2.77978	1.47497		3.06515	1.61596	0.00692843	-39.3675	-5.29893	0.00130728	-248.717	-7.95836	0.00107143	-196.1	-7.61545	102083	none	expressed protein	hxAUG26us20g54t1			CUST_10900_PI429641271	40	2.55919e-05	log-Gauss-probit	lGP.bell	662.891	175.59
CUST_4455_PI429641271		-2.62937	-1.39471		-3.11384	-1.6387	0.00392014	-44.9317	-5.48966	0.000427128	-197.736	-7.62743	0.000402777	-171.552	-7.4225	235891	none	expressed protein	hxJGI_V11_235891			CUST_4455_PI429641271	1641	4.23964e-05	exponential	E.dec.convex	432.566	192.901
CUST_4454_PI429641271		-2.49428	-1.31863		-3.349	-1.74373	0.00350632	-48.1396	-5.58915	0.000455676	-194.13	-7.60088	0.000441293	-167.639	-7.38921	235891	none	expressed protein	hxJGI_V11_235891			CUST_4454_PI429641271	1640	4.48449e-05	exponential	E.dec.convex	422.197	194.613
CUST_23004_PI429641271		-1.50508	-0.589836		-1.81278	-0.858206		-16.3892	-4.03468		-11.4359	-3.5155	0.00067457	-155.27	-7.27864	313904	none	expressed protein	hxAUG25p1s10g162t1			CUST_23004_PI429641271	626	0.000200965	linear	L.dec	1281.24	256.771
CUST_41022_PI429641271		-1.11177	-0.152858		-1.10831	-0.148358		-21.9471	-4.45596		-17.5216	-4.13107	0.000908513	-154.961	-7.27576	252989	none	expressed protein	hxNCBI_GNO_296504			CUST_41022_PI429641271	1505	0.000122376	linear	L.dec	1274.14	260.305
CUST_10098_PI429641271		2.1138	1.07984		2.42211	1.27626		-1.17538	-0.233123		-30.6267	-4.93672	0.00211589	-144.851	-7.17842	321425	tribolium_TC014771/60.1	conserved protein	hxNCBI_GNO_654364			CUST_10098_PI429641271	7	0.000132917	linear	L.dec	1217.67	176.921
CUST_23038_PI429641271		2.34669	1.23063		2.74147	1.45495		-2.03938	-1.02813	0.00588827	-31.5398	-4.9791	0.000528715	-140.686	-7.13634	300377	none	expressed protein	hxAUG25p1s10g182t1			CUST_23038_PI429641271	631	3.13338e-05	linear	L.dec	1052.9	247.634
CUST_30925_PI429641271		4.73548	2.24351		5.03994	2.33341		-1.64589	-0.718865		-46.2364	-5.53096	0.00282942	-135.117	-7.07806	303665	tribolium_TC014771/58.2	conserved protein/ARP2_G113	hxJGI_V11_303665			CUST_30925_PI429641271	1003	5.8978e-05	linear	L.dec	1227.75	288.548
CUST_10099_PI429641271		2.01615	1.0116		2.37034	1.2451		-1.18567	-0.245707		-30.4132	-4.92663	0.00212953	-133.84	-7.06436	321425	tribolium_TC014771/60.1	conserved protein	hxNCBI_GNO_654364			CUST_10099_PI429641271	8	0.000133186	linear	L.dec	1219.83	179.523
CUST_14367_PI429641271		1.74832	0.805971		1.81395	0.859135	0.00869759	-9.47193	-3.24366	0.00122543	-27.0184	-4.75587	0.000203713	-133.78	-7.06372	306813	none	expressed protein/ARP2_G16872	hxAUG25s53g142t1			CUST_14367_PI429641271	179	6.0716e-06	linear	L.dec	955.124	413.503
CUST_23035_PI429641271		-1.22231	-0.289612		-1.54847	-0.630846	0.00452262	-28.649	-4.84041	0.0033413	-38.406	-5.26326	0.00033306	-133.679	-7.06263	313924	none	expressed protein	hxAUG25p1s10g180t1			CUST_23035_PI429641271	628	3.29382e-05	Gauss-probit	GP.bell	597.234	384.86
CUST_33957_PI429641271		-1.14931	-0.200765		-1.06931	-0.0966792		-17.8948	-4.16147		-12.3779	-3.62969	0.00129107	-125.723	-6.9741	258446	tribolium_TC014404/54.7	conserved protein/ARP2_G4919	hxAUG26res113g56t1	Q8LEE9		CUST_33957_PI429641271	1138	0.000185574	linear	L.dec	1330.36	285.266
CUST_23039_PI429641271		2.3216	1.21512		2.61596	1.38734		-2.13934	-1.09717	0.00498882	-20.1524	-4.33288	0.000250622	-122.994	-6.94245	300377	none	expressed protein	hxAUG25p1s10g182t1			CUST_23039_PI429641271	632	1.20652e-05	linear	L.dec	949.324	258.442
CUST_23005_PI429641271		-1.57752	-0.65766		-1.90137	-0.927041		-16.8307	-4.07302		-10.541	-3.39794	0.000627702	-121.865	-6.92914	313904	none	expressed protein	hxAUG25p1s10g162t1			CUST_23005_PI429641271	627	0.00018942	linear	L.dec	1304.67	250.426
CUST_14366_PI429641271		1.80433	0.851467		1.79919	0.847348	0.00720452	-10.0053	-3.32269	0.000894707	-30.0047	-4.90712	0.00020962	-118.181	-6.88486	306813	none	expressed protein/ARP2_G16872	hxAUG25s53g142t1			CUST_14366_PI429641271	178	6.05523e-06	linear	L.dec	981.26	419.128
CUST_30966_PI429641271		-1.01948	-0.0278375		-1.31324	-0.393132	0.00883721	-13.9302	-3.80015	0.0015625	-29.355	-4.87553	0.000183955	-117.967	-6.88224	303670	none	expressed protein	hxAUG26us23g84t1			CUST_30966_PI429641271	1009	1.12406e-05	linear	L.dec	957.186	339.655
CUST_44746_PI429641271		-2.27147	-1.18362		-1.81157	-0.857241		-4.08336	-2.02976		-2.17413	-1.12044	0.000157484	-116.463	-6.86373	327863	none	expressed protein/ARP2_G8902	hxAUG26res96g136t1			CUST_44746_PI429641271	1644	2.9212e-06	linear	L.dec	1232.88	204.208
CUST_22731_PI429641271	0.00570573	-18.0623	-4.17491		-12.0801	-3.59456		-8.39834	-3.0701		-2.59982	-1.37841	0.000182066	-114.147	-6.83475	313764	tribolium_TC013741/147	vitellogenin-1 precursor/ARP2_G13340	hxAUG25p1s10g2t1			CUST_22731_PI429641271	603	7.47321e-05	linear	L.dec	NA	514.245
CUST_30924_PI429641271		4.50283	2.17083		4.9612	2.31069		-1.79848	-0.846779	0.00759077	-53.0972	-5.73057	0.00340031	-113.276	-6.8237	303665	tribolium_TC014771/58.2	conserved protein/ARP2_G113	hxJGI_V11_303665			CUST_30924_PI429641271	1002	5.8212e-05	linear	L.dec	1253.62	298.367
CUST_26194_PI429641271		2.49384	1.31837		2.81014	1.49064		-2.03166	-1.02266	0.00564531	-52.6452	-5.71823	0.00246687	-110.848	-6.79243	301581	tribolium_TC004010/79.0	cuticle protein/ARP2_G11211	hxJGI_V11_301581			CUST_26194_PI429641271	791	8.48405e-05	linear	L.dec	1222.37	237.013
CUST_44756_PI429641271		-1.63044	-0.705263		-1.6621	-0.733011		-3.4161	-1.77235		-2.15503	-1.10771	0.000157425	-109.515	-6.77498	309313	none	expressed protein/ARP2_G8902	hxJGI_V11_309313			CUST_44756_PI429641271	1648	7.2157e-08	exponential	E.dec.concave	1789.31	707.27
CUST_26195_PI429641271		2.67772	1.42101		3.28503	1.71591		-1.97574	-0.982395	0.00561104	-52.1214	-5.7038	0.00245768	-109.35	-6.77281	301581	tribolium_TC004010/79.0	cuticle protein/ARP2_G11211	hxJGI_V11_301581			CUST_26195_PI429641271	792	7.43457e-05	linear	L.dec	1224.02	244.414
CUST_49234_PI429641271		4.67589	2.22524		5.15414	2.36573		-1.10364	-0.142274		-50.3566	-5.65411		-105.794	-6.72511	332297	tribolium_TC014771/53.5	conserved protein/ARP2_G113	hxAUG25s187g14t1			CUST_49234_PI429641271	1775	0.000211171	linear	L.dec	1422.05	240.452
CUST_26185_PI429641271		1.90166	0.927262		2.14314	1.09973		-1.8996	-0.925698	0.00681557	-46.3911	-5.53578	0.00265389	-103.009	-6.68663	301580	tribolium_TC004010/82.4	cuticle protein/ARP2_G11211	hxAUG25s14g249t1			CUST_26185_PI429641271	786	0.00012498	linear	L.dec	1235.84	229.24
CUST_60788_PI429641271		-1.70639	-0.770951		-1.74533	-0.803501	0.0026211	-8.30508	-3.05399	0.00389265	-6.88039	-2.78249	0.000157432	-100.183	-6.64649	442484						CUST_60788_PI429641271	2138	1.02808e-06	linear	L.dec	823.878	306.565
CUST_40998_PI429641271		-1.7581	-0.814018		-4.65103	-2.21755	0.00115255	-26.4502	-4.72521	0.000638757	-38.4222	-5.26387	0.000191248	-98.6518	-6.62427	307645	none	aspartyl beta-hydroxylase variant/ARP2_G25409	hxAUG26us67g143t1			CUST_40998_PI429641271	1501	2.44805e-05	exponential	E.dec.convex	372.101	218.926
CUST_22730_PI429641271	0.00842132	-15.3512	-3.94028		-10.2822	-3.36207		-7.19261	-2.84652		-2.43358	-1.28308	0.000192695	-97.0286	-6.60034	313764	tribolium_TC013741/147	vitellogenin-1 precursor/ARP2_G13340	hxAUG25p1s10g2t1			CUST_22730_PI429641271	602	8.97565e-05	linear	L.dec	NA	482.739
CUST_37624_PI429641271		5.49147	2.45719		6.30917	2.65745		-2.17632	-1.12189		-35.1971	-5.13739	0.00262544	-94.8504	-6.56758	253369	tribolium_TC014771/56.2	conserved protein/ARP2_G113	hxAUG25s70g50t1			CUST_37624_PI429641271	1345	3.77617e-05	log-Gauss-probit	lGP.bell	1158.12	67.9625
CUST_30967_PI429641271		-1.08828	-0.122055		-1.50883	-0.593432	0.00713378	-14.1768	-3.82546	0.00104288	-31.7662	-4.98942	0.00019759	-94.3801	-6.56041	303670	none	expressed protein	hxAUG26us23g84t1			CUST_30967_PI429641271	1010	1.39058e-05	linear	L.dec	995.234	349.675
CUST_10101_PI429641271		2.72013	1.44368		3.25217	1.7014		-1.51276	-0.597179	0.00931621	-55.3616	-5.79081	0.006658	-93.1795	-6.54194	305774	tribolium_TC014771/63.2	conserved protein	hxJGI_V11_305774			CUST_10101_PI429641271	10	0.000149149	linear	L.dec	1341.44	228.12
CUST_38948_PI429641271		3.74529	1.90508		2.14689	1.10225		-2.54942	-1.35017	0.000251547	-24.3653	-4.60675	0.000179894	-92.9739	-6.53875	229607	none	expressed protein/ARP2_G25925	hxAUG25s219g11t1			CUST_38948_PI429641271	1418	2.95895e-07	log-Gauss-probit	lGP.bell	870.65	27.9227
CUST_26184_PI429641271		2.00529	1.00381		2.37047	1.24517		-1.66933	-0.739265	0.00617708	-52.1353	-5.70419	0.00385131	-91.2228	-6.51132	301580	tribolium_TC004010/82.4	cuticle protein/ARP2_G11211	hxAUG25s14g249t1			CUST_26184_PI429641271	785	0.000130259	linear	L.dec	1285.16	212.648
CUST_26180_PI429641271		3.26302	1.70621		3.72411	1.89689		1.13482	0.182467		-36.7286	-5.19883	0.00529348	-85.5395	-6.41852	301649	tribolium_TC004010/80.9	cuticle protein/ARP2_G11211	hxJGI_V11_301649			CUST_26180_PI429641271	783	0.000201153	linear	L.dec	1387.79	207.511
CUST_33956_PI429641271		-1.10583	-0.145126		-1.0153	-0.0219047		-16.803	-4.07065		-12.1822	-3.60671	0.00189781	-84.5223	-6.40126	258446	tribolium_TC014404/54.7	conserved protein/ARP2_G4919	hxAUG26res113g56t1	Q8LEE9		CUST_33956_PI429641271	1137	0.000209273	linear	L.dec	1376.75	276.94
CUST_49235_PI429641271		4.69	2.22959		5.09852	2.35008		-1.11657	-0.159072		-53.5767	-5.74353		-83.7682	-6.38833	332297	tribolium_TC014771/53.5	conserved protein/ARP2_G113	hxAUG25s187g14t1			CUST_49235_PI429641271	1776	0.000184993	linear	L.dec	1440.14	244.311
CUST_9962_PI429641271		-1.17531	-0.233046		1.0191	0.0272955		-2.47367	-1.30665	0.00400365	-42.3817	-5.40537	0.00137464	-83.1296	-6.37729	305798	tribolium_TC014771/50.4	conserved protein	hxNCBI_GNO_702363			CUST_9962_PI429641271	2317	0.000117585	linear	L.dec	1168.58	265.341
CUST_52172_PI429641271		-1.1355	-0.18333		-1.06748	-0.0942113		-15.1596	-3.92216		-10.9459	-3.45231	0.000925474	-82.845	-6.37234	266814	tribolium_TC014404/50.8	conserved protein/ARP2_G4919	hxJGI_V11_266814	Q8LEE9		CUST_52172_PI429641271	1888	0.000129546	linear	L.dec	1297.85	291.143
CUST_37620_PI429641271		-1.77752	-0.829865		-1.56872	-0.649585		-3.98922	-1.99611		-4.37121	-2.12803	0.000164715	-81.0385	-6.34054	325421	tribolium_TC003830/91.7	pupal cuticle protein/ARP2_G94	hxAUG25s70g49t1	P92192		CUST_37620_PI429641271	1343	2.73052e-05	exponential	E.dec.concave	1517.43	454.762
CUST_9963_PI429641271		-1.13449	-0.18204		1.0436	0.0615653		-2.44923	-1.29233	0.00291388	-49.7064	-5.63536	0.00151776	-80.947	-6.33891	305798	tribolium_TC014771/50.4	conserved protein	hxNCBI_GNO_702363			CUST_9963_PI429641271	2318	0.000107137	linear	L.dec	1184.36	264.943
CUST_11302_PI429641271		-2.20077	-1.13801		-2.64745	-1.4046		-19.1168	-4.25677	0.00177517	-84.6818	-6.40398	0.00141174	-80.6709	-6.33398	224189	none	expressed protein	hxAUG25s20g288t1			CUST_11302_PI429641271	65	0.000156802	Gauss-probit	GP.bell	658.327	414.888
CUST_37621_PI429641271		-1.80879	-0.855026		-1.56832	-0.64922		-3.94827	-1.98122		-4.15635	-2.05532	0.000167352	-78.8981	-6.30192	325421	tribolium_TC003830/91.7	pupal cuticle protein/ARP2_G94	hxAUG25s70g49t1	P92192		CUST_37621_PI429641271	1344	3.17244e-05	exponential	E.dec.concave	1562.97	480.074
CUST_49239_PI429641271		3.23267	1.69273		3.67791	1.87889		-1.75512	-0.811568	0.00904296	-49.4315	-5.62736	0.00696578	-78.5693	-6.29589	263359	none	expressed protein/ARP2_G113	hxAUG26us187g14t1			CUST_49239_PI429641271	1780	0.000124948	linear	L.dec	1339.78	286.303
CUST_38949_PI429641271		3.57687	1.8387		2.12416	1.08689		-2.48183	-1.31141	0.000200313	-23.9992	-4.58491	0.000179559	-78.4608	-6.2939	229607	none	expressed protein/ARP2_G25925	hxAUG25s219g11t1			CUST_38949_PI429641271	1419	2.23236e-07	log-Gauss-probit	lGP.bell	846.401	34.2947
CUST_54294_PI429641271		-1.16713	-0.222969		-1.02273	-0.0324278		-16.5384	-4.04774		-11.1336	-3.47685	0.00111485	-77.8805	-6.28319	229856	tribolium_TC014404/58.9	conserved protein/ARP2_G4919	hxNCBI_GNO_205024	Q8LEE9		CUST_54294_PI429641271	1958	0.000137993	linear	L.dec	1339.07	297.975
CUST_43659_PI429641271	0.00394435	2.55044	1.35075		1.97815	0.984152	0.000161537	-7.07822	-2.82339	0.000149435	-9.8985	-3.30721	0.000178905	-76.8661	-6.26428	256184	none	expressed protein/ARP2_G11702	hxAUG26us91g78t1			CUST_43659_PI429641271	1600	1.21483e-11	log-Gauss-probit	lGP.bell	21.0361	4.82851
CUST_22947_PI429641271		-1.53343	-0.616764		-2.05331	-1.03795		-16.2873	-4.02568		-14.0423	-3.8117	0.000616951	-76.167	-6.25109	300237	none	expressed protein	hxAUG26rep1s10g119t1			CUST_22947_PI429641271	621	0.000148776	linear	L.dec	1273.03	295.986
CUST_13652_PI429641271		4.03637	2.01306		4.69815	2.23209		-1.31002	-0.389586		-44.4581	-5.47437	0.00925683	-76.0595	-6.24906	307832	none	expressed protein	hxJGI_V11_307832			CUST_13652_PI429641271	147	0.000127631	linear	L.dec	1370.94	230.89
CUST_44003_PI429641271		2.21422	1.1468		2.65005	1.40602		-2.52547	-1.33655	0.00454065	-31.1026	-4.95897	0.00114921	-76.0235	-6.24837	326975	none	expressed protein	hxAUG26res86g35t1			CUST_44003_PI429641271	1611	5.06974e-05	linear	L.dec	1143.86	305.276
CUST_26191_PI429641271		6.257	2.64547		6.95181	2.79739		-2.04748	-1.03385	0.00802612	-51.5544	-5.68802	0.00716793	-75.4657	-6.23775	223258	tribolium_TC004010/76.6	cuticle protein/ARP2_G11211	hxAUG26res14g181t1			CUST_26191_PI429641271	790	5.57284e-05	log-Gauss-probit	lGP.bell	1173.99	60.1015
CUST_19330_PI429641271		2.57237	1.3631		3.09125	1.62819		-1.42049	-0.506392		-34.5574	-5.11092	0.00479222	-73.8153	-6.20585	111787	tribolium_TC004010/79.7	cuticle protein/ARP2_G11211	hxAUG26us88g37t1			CUST_19330_PI429641271	414	0.000130173	linear	L.dec	1296.46	242.025
CUST_3054_PI429641271		1.06779	0.0946295		1.22061	0.287598		-8.6624	-3.11477		-7.33517	-2.87483	0.000339382	-73.5597	-6.20085	311429	none	expressed protein	hxAUG26up1s4g185t1			CUST_3054_PI429641271	981	7.93007e-05	linear	L.dec	1184.86	293.12
CUST_10100_PI429641271		2.8601	1.51606		3.25524	1.70277		-1.21622	-0.282408		-41.1724	-5.36361	0.00920666	-73.2057	-6.19388	305774	tribolium_TC014771/63.2	conserved protein	hxJGI_V11_305774			CUST_10100_PI429641271	9	0.000194396	linear	L.dec	1380.37	194.699
CUST_43658_PI429641271	0.0062693	2.44862	1.29197		1.94256	0.957959	0.000161569	-7.02536	-2.81257	0.00014944	-9.58169	-3.26028	0.000178905	-73.0105	-6.19003	256184	none	expressed protein/ARP2_G11702	hxAUG26us91g78t1			CUST_43658_PI429641271	1599	1.21483e-11	log-Gauss-probit	lGP.bell	23.3878	5.17762
CUST_60789_PI429641271		-1.58483	-0.664332		-1.76345	-0.818405	0.00118541	-7.19077	-2.84615	0.00203807	-5.92284	-2.56629	0.000157425	-70.6742	-6.14311	442484						CUST_60789_PI429641271	2139	3.75101e-07	linear	L.dec	787.301	337.182
CUST_6145_PI429641271		2.70817	1.43732		2.67634	1.42026		-7.68622	-2.94227	0.00113233	-48.8653	-5.61074	0.000943528	-69.9558	-6.12837	313055	tribolium_TC004010/80.1	cuticular protein/ARP2_G15722	hxAUG26rep1s8g3t1			CUST_6145_PI429641271	2158	2.03773e-05	log-Gauss-probit	lGP.bell	784.16	137.165
CUST_13653_PI429641271		3.87021	1.95241		4.54086	2.18297		-1.29488	-0.372819		-50.1217	-5.64736	0.00994423	-69.8255	-6.12568	307832	none	expressed protein	hxJGI_V11_307832			CUST_13653_PI429641271	148	0.000119919	linear	L.dec	1386.2	226.055
CUST_49238_PI429641271		3.25368	1.70207		3.67029	1.8759		-1.68116	-0.749453		-40.0557	-5.32394	0.00648196	-68.655	-6.10129	263359	none	expressed protein/ARP2_G113	hxAUG26us187g14t1			CUST_49238_PI429641271	1779	0.000118477	linear	L.dec	1327.8	284.192
CUST_22946_PI429641271		-1.43859	-0.524659		-1.99754	-0.998227		-15.5154	-3.95563		-14.303	-3.83824	0.000970006	-68.2376	-6.0925	300237	none	expressed protein	hxAUG26rep1s10g119t1			CUST_22946_PI429641271	620	0.000201367	linear	L.dec	1311.35	302.835
CUST_49328_PI429641271		2.57023	1.3619		3.02863	1.59866		-1.45064	-0.536694		-27.7332	-4.79354	0.00341694	-65.1247	-6.02513	18333	tribolium_TC004010/80.9	cuticle protein/ARP2_G11211	hxNCBI_GNO_223164			CUST_49328_PI429641271	1796	0.000104406	linear	L.dec	1254.29	245.327
CUST_49231_PI429641271		2.79998	1.48542		3.2119	1.68343		-2.31289	-1.2097	0.00310955	-57.0203	-5.8334	0.0043741	-64.6767	-6.01517	302736	tribolium_TC014771/60.8	conserved protein/ARP2_G113	hxJGI_V11_302736			CUST_49231_PI429641271	1774	7.25472e-05	linear	L.dec	1304.5	283.705
CUST_26190_PI429641271		5.99023	2.58261		6.83037	2.77196		-2.22004	-1.15058	0.00598332	-55.0642	-5.78304	0.00829273	-63.3307	-5.98483	223258	tribolium_TC004010/76.6	cuticle protein/ARP2_G11211	hxAUG26res14g181t1			CUST_26190_PI429641271	789	5.21337e-05	log-Gauss-probit	lGP.bell	1136.04	69.539
CUST_56286_PI429641271		-1.79935	-0.847479		-1.7402	-0.79925		-7.00253	-2.80788		-3.50085	-1.8077	0.000228489	-62.0915	-5.95632	301816	tribolium_TC002907/55.8	conserved protein	hxAUG25s1497g149t1			CUST_56286_PI429641271	2008	9.20427e-05	linear	L.dec	1315.04	232.999
CUST_19803_PI429641271		4.45801	2.1564		4.94307	2.30541		-4.74911	-2.24766	0.00259945	-41.3316	-5.36917	0.00194932	-61.7969	-5.94946	308971	tribolium_TC013304/48.5	conserved protein/ARP2_G233	hxJGI_V11_308971			CUST_19803_PI429641271	465	1.99915e-05	log-Gauss-probit	lGP.bell	898.998	102.574
CUST_57712_PI429641271		-1.13055	-0.17702		-1.00093	-0.00133562		-14.3736	-3.84535		-9.13651	-3.19164	0.000365314	-61.7474	-5.94831	274754	tribolium_TC014404/79.7	conserved protein/ARP2_G9022	hxAUG26res4697g65t1	P82198		CUST_57712_PI429641271	2029	4.8317e-05	linear	L.dec	1237.6	316.631
CUST_22943_PI429641271		1.73731	0.796855		1.73104	0.791636	0.000165345	-33.0954	-5.04856	0.000179411	-79.7226	-6.31692	0.000150146	-61.2602	-5.93688	300367	none	expressed protein	hxJGI_V11_300367			CUST_22943_PI429641271	619	7.91176e-08	log-Gauss-probit	lGP.bell	487.196	223.714
CUST_6317_PI429641271		-10.7715	-3.42915		-6.53304	-2.70775		-1.68543	-0.75312		1.8551	0.8915	0.000560722	-57.9029	-5.85556	97917	none	expressed protein	hxAUG26up1s8g82t1			CUST_6317_PI429641271
CUST_19338_PI429641271		2.56297	1.35782		2.96008	1.56564		-1.52124	-0.605245	0.00798747	-32.5553	-5.02482	0.00434869	-57.8174	-5.85343	327230	tribolium_TC004010/81.3	cuticle protein/ARP2_G11211	hxAUG26res88g41t1			CUST_19338_PI429641271	419	0.000106278	linear	L.dec	1285.71	246.963
CUST_19339_PI429641271		2.59754	1.37715		3.1206	1.64182		-1.46556	-0.551451	0.00813738	-35.2999	-5.14159	0.00554782	-56.9204	-5.83087	327230	tribolium_TC004010/81.3	cuticle protein/ARP2_G11211	hxAUG26res88g41t1			CUST_19339_PI429641271	420	0.000115752	linear	L.dec	1317.74	247.114
CUST_6316_PI429641271		-12.3524	-3.62672		-7.01034	-2.80948		-1.85898	-0.89451		1.4503	0.536352	0.000434338	-54.9757	-5.78072	97917	none	expressed protein	hxAUG26up1s8g82t1			CUST_6316_PI429641271
CUST_49329_PI429641271		2.55315	1.35228		2.94947	1.56046		-1.40347	-0.489001	0.00924183	-31.5237	-4.97837	0.00534317	-54.6235	-5.77145	18333	tribolium_TC004010/80.9	cuticle protein/ARP2_G11211	hxNCBI_GNO_223164			CUST_49329_PI429641271	1797	0.00012133	linear	L.dec	1310.76	239.481
CUST_53190_PI429641271		2.81337	1.4923		3.32944	1.73528		-1.60757	-0.684879	0.00614429	-34.3132	-5.10069	0.00414913	-54.5068	-5.76837	19901	tribolium_TC004010/80.9	cuticle protein/ARP2_G11211	hxAUG25s10204g378t1			CUST_53190_PI429641271	1920	8.02763e-05	linear	L.dec	1282.99	255.597
CUST_50797_PI429641271		-1.74626	-0.804268		-1.38638	-0.47132		-3.89582	-1.96193		-5.03487	-2.33195	0.000168605	-53.0427	-5.72908	67262	tribolium_TC003830/92.8	pupal cuticle protein/ARP2_G94	hxAUG26res724g88t1	P92192		CUST_50797_PI429641271	1840	3.04381e-05	linear	L.dec	997.951	319.648
CUST_49261_PI429641271		-1.10149	-0.13945		-1.41018	-0.495883		-15.543	-3.95819	0.0014173	-43.4761	-5.44215	0.00123644	-52.6737	-5.71901	263371	tribolium_TC013138/74.7	pupal cuticle protein/ARP2_G5180	hxAUG25s187g27t1			CUST_49261_PI429641271	1789	5.76491e-05	Gauss-probit	GP.bell	626.32	414.351
CUST_44002_PI429641271		2.6063	1.38201		3.16383	1.66167		-2.12058	-1.08446	0.00436791	-27.97	-4.80581	0.00185015	-52.2935	-5.70856	326975	none	expressed protein	hxAUG26res86g35t1			CUST_44002_PI429641271	1610	4.66208e-05	linear	L.dec	1199.04	299.894
CUST_18143_PI429641271		3.69109	1.88405		4.1453	2.05148	0.000223258	-26.1482	-4.70864	0.000175976	-43.9571	-5.45803	0.000215451	-52.2099	-5.70625	239930	none	expressed protein	hxAUG25s15g21t1			CUST_18143_PI429641271	367	2.21384e-07	log-Gauss-probit	lGP.bell	196.297	167.82
CUST_554_PI429641271		4.70237	2.23339		5.29788	2.40542		-4.36977	-2.12756	0.00299272	-36.037	-5.17141	0.00235646	-52.0881	-5.70288	237108	none	expressed protein/ARP2_G233	hxNCBI_GNO_38093			CUST_554_PI429641271	1982	1.99579e-05	log-Gauss-probit	lGP.bell	911.199	97.2182
CUST_44757_PI429641271		-1.72608	-0.787502		-1.77596	-0.828597		-3.43181	-1.77897		-2.1126	-1.07902	0.000157435	-51.9124	-5.69801	309313	none	expressed protein/ARP2_G8902	hxJGI_V11_309313			CUST_44757_PI429641271	1649	1.48752e-06	exponential	E.dec.concave	1862.38	688.954
CUST_37606_PI429641271		-1.64714	-0.719965		-1.34439	-0.426954		-3.80093	-1.92635		-4.98849	-2.3186	0.000165191	-51.6852	-5.69168	325416	tribolium_TC003830/91.7	pupal cuticle protein/ARP2_G94	hxAUG26res70g38t1	P92192		CUST_37606_PI429641271	1339	2.45112e-05	linear	L.dec	968.94	314.17
CUST_44747_PI429641271		-1.60997	-0.687031		-1.62679	-0.702032		-3.16951	-1.66426		-2.03976	-1.0284	0.000157432	-50.5305	-5.65908	327863	none	expressed protein/ARP2_G8902	hxAUG26res96g136t1			CUST_44747_PI429641271	1645	1.16705e-06	exponential	E.dec.concave	1837.14	682.693
CUST_37607_PI429641271		-1.67676	-0.74568		-1.39242	-0.477591		-3.69303	-1.88481		-5.03887	-2.3331	0.000165324	-50.5261	-5.65896	325416	tribolium_TC003830/91.7	pupal cuticle protein/ARP2_G94	hxAUG26res70g38t1	P92192		CUST_37607_PI429641271	1340	2.56814e-05	linear	L.dec	967.143	317.932
CUST_40408_PI429641271		-1.65751	-0.729021		-1.32115	-0.401792		-3.59572	-1.84628		-5.0688	-2.34165	0.000164941	-50.3073	-5.6527	244905	tribolium_TC004548/91.7	pupal cuticle protein/ARP2_G94	hxAUG26res30g22t1	P92192		CUST_40408_PI429641271	1469	2.38151e-05	linear	L.dec	958.516	311.719
CUST_40409_PI429641271		-1.6947	-0.761033		-1.38303	-0.467836		-3.84229	-1.94197		-5.12693	-2.35809	0.000163807	-49.9474	-5.64234	244905	tribolium_TC004548/91.7	pupal cuticle protein/ARP2_G94	hxAUG26res30g22t1	P92192		CUST_40409_PI429641271	1470	2.3091e-05	linear	L.dec	957.369	308.657
CUST_50796_PI429641271		-1.62244	-0.698164		-1.35229	-0.435405		-3.77673	-1.91714		-4.9085	-2.29528	0.000168228	-49.496	-5.62924	67262	tribolium_TC003830/92.8	pupal cuticle protein/ARP2_G94	hxAUG26res724g88t1	P92192		CUST_50796_PI429641271	1839	2.89723e-05	linear	L.dec	983.089	315.426
CUST_19331_PI429641271		2.60546	1.38154		3.11204	1.63786		-1.45608	-0.542091	0.0071102	-30.1134	-4.91233	0.00440949	-49.2985	-5.62347	111787	tribolium_TC004010/79.7	cuticle protein/ARP2_G11211	hxAUG26us88g37t1			CUST_19331_PI429641271	415	9.10833e-05	linear	L.dec	1290.02	244.375
CUST_18142_PI429641271		3.50997	1.81146		3.78993	1.92217	0.000241201	-25.7643	-4.6873	0.000207336	-37.8645	-5.24277	0.000234438	-48.5141	-5.60033	239930	none	expressed protein	hxAUG25s15g21t1			CUST_18142_PI429641271	366	3.38153e-07	log-Gauss-probit	lGP.bell	200.793	172.293
CUST_50858_PI429641271		-1.60654	-0.683952		-1.36573	-0.449672		-3.65588	-1.87022		-4.75336	-2.24895	0.000172663	-47.6206	-5.57352	19167	tribolium_TC004547/65.5	pupal cuticle protein/ARP2_G94	hxAUG26us5085g200t1	P92192		CUST_50858_PI429641271	1844	3.45209e-05	linear	L.dec	1002.15	304.484
CUST_37876_PI429641271		-1.54042	-0.623328		-1.18745	-0.247864		-3.74102	-1.90343		-5.23589	-2.38844	0.000178827	-46.8419	-5.54973	58106	tribolium_TC003830/92.0	cuticular protein/ARP2_G28642	hxNCBI_GNO_504514			CUST_37876_PI429641271	1369	3.4572e-05	linear	L.dec	988.818	338.037
CUST_6149_PI429641271		2.13704	1.09561		2.46247	1.3001		-4.29598	-2.10299	0.00112989	-32.3256	-5.01461	0.000845981	-46.7582	-5.54715	313056	tribolium_TC004010/78.2	cuticular protein/ARP2_G15722	hxNCBI_GNO_182084			CUST_6149_PI429641271	2160	2.31263e-05	log-Gauss-probit	lGP.bell	852.623	139.784
CUST_18135_PI429641271		3.43474	1.7802		3.59212	1.84484	0.000198642	-31.4452	-4.97477	0.000191185	-40.8643	-5.35277	0.000239483	-46.4839	-5.53866	100454	none	expressed protein	hxAUG25s15g15t1			CUST_18135_PI429641271	359	2.9288e-07	log-Gauss-probit	lGP.bell	197.367	173.629
CUST_43990_PI429641271		-1.65582	-0.727548		-1.35612	-0.43949		-3.66714	-1.87466		-4.88392	-2.28804	0.000173026	-46.4129	-5.53645	255498	tribolium_TC003830/90.9	pupal cuticle protein/ARP2_G94	hxAUG26res86g30t1	P92192		CUST_43990_PI429641271	1603	3.52772e-05	linear	L.dec	1000.3	308.59
CUST_18134_PI429641271		3.4295	1.778		3.72227	1.89618	0.000212247	-28.563	-4.83608	0.000180119	-43.9621	-5.45819	0.000238054	-46.3154	-5.53342	100454	none	expressed protein	hxAUG25s15g15t1			CUST_18134_PI429641271	358	2.82651e-07	log-Gauss-probit	lGP.bell	199.823	174.764
CUST_50194_PI429641271		-1.63905	-0.712858		-1.34162	-0.423977		-3.74579	-1.90527		-4.79684	-2.26208	0.000180811	-46.044	-5.52494	67065	tribolium_TC003830/89.7	pupal cuticle protein/ARP2_G537	hxNCBI_GNO_163124	P27779		CUST_50194_PI429641271	1812	4.42606e-05	linear	L.dec	1025.74	315.713
CUST_43991_PI429641271		-1.62827	-0.703336		-1.3316	-0.413156		-3.69736	-1.8865		-4.76564	-2.25267	0.000182081	-45.5134	-5.50822	255498	tribolium_TC003830/90.9	pupal cuticle protein/ARP2_G94	hxAUG26res86g30t1	P92192		CUST_43991_PI429641271	1604	4.52856e-05	linear	L.dec	1027.27	310.44
CUST_26183_PI429641271		2.50492	1.32476		3.14473	1.65293		-1.60221	-0.680064	0.00470564	-31.916	-4.99621	0.00392077	-45.0678	-5.49402	239793	tribolium_TC004010/78.2	cuticle protein/ARP2_G11211	hxAUG25s14g248t1			CUST_26183_PI429641271	784	7.4057e-05	linear	L.dec	1284.82	246.087
CUST_53191_PI429641271		2.7432	1.45586		3.24204	1.6969		-1.67281	-0.742271	0.00434678	-33.3109	-5.05792	0.00415284	-44.3114	-5.46961	19901	tribolium_TC004010/80.9	cuticle protein/ARP2_G11211	hxAUG25s10204g378t1			CUST_53191_PI429641271	1921	6.79985e-05	linear	L.dec	1290.05	256.878
CUST_50859_PI429641271		-1.58236	-0.662077		-1.29679	-0.374943		-3.55776	-1.83097		-4.74456	-2.24628	0.000176496	-44.2939	-5.46904	19167	tribolium_TC004547/65.5	pupal cuticle protein/ARP2_G94	hxAUG26us5085g200t1	P92192		CUST_50859_PI429641271	1845	3.7658e-05	linear	L.dec	1004.33	313.306
CUST_50195_PI429641271		-1.59002	-0.669043		-1.30916	-0.388638		-3.69777	-1.88666		-4.7222	-2.23946	0.000181003	-43.7508	-5.45124	67065	tribolium_TC003830/89.7	pupal cuticle protein/ARP2_G537	hxNCBI_GNO_163124	P27779		CUST_50195_PI429641271	1813	4.30201e-05	linear	L.dec	1020.57	313.989
CUST_19170_PI429641271		8.51255	3.08959		9.69151	3.27672		1.73089	0.791514	0.00517126	-16.3418	-4.03049	0.00127166	-43.5438	-5.4444	188087	tribolium_TC014326/94.0	conserved protein/ARP2_G13452	hxAUG26us21g208t1			CUST_19170_PI429641271	409	9.88238e-06	log-Gauss-probit	lGP.bell	232.26	67.1688
CUST_37877_PI429641271		-1.55344	-0.635464		-1.20507	-0.269117		-3.78594	-1.92065		-5.1978	-2.3779	0.000178814	-43.5058	-5.44314	58106	tribolium_TC003830/92.0	cuticular protein/ARP2_G28642	hxNCBI_GNO_504514			CUST_37877_PI429641271	1370	3.52772e-05	linear	L.dec	989.188	331.323
CUST_57713_PI429641271		1.14365	0.193644		1.15543	0.208432	0.00237025	-17.3756	-4.11899		-7.12074	-2.83203	0.000427861	-43.2715	-5.43534	274754	tribolium_TC014404/79.7	conserved protein/ARP2_G9022	hxAUG26res4697g65t1	P82198		CUST_57713_PI429641271	2030	5.06974e-05	linear	L.dec	1424.29	280.831
CUST_37627_PI429641271		-1.48128	-0.566849		-1.21572	-0.281807		-3.53391	-1.82127		-4.92538	-2.30023	0.000185351	-43.2372	-5.4342	109945	tribolium_TC004548/92.8	pupal cuticle protein/ARP2_G94	hxNCBI_GNO_294514	P92192		CUST_37627_PI429641271	1347	4.15549e-05	linear	L.dec	1001.73	325.519
CUST_19171_PI429641271		8.6889	3.11917		9.22908	3.20619		1.67272	0.742192	0.00727775	-15.0682	-3.91343	0.00154947	-43.2288	-5.43392	188087	tribolium_TC014326/94.0	conserved protein/ARP2_G13452	hxAUG26us21g208t1			CUST_19171_PI429641271	410	1.326e-05	log-Gauss-probit	lGP.bell	258.436	62.9287
CUST_428_PI429641271		-3.72692	-1.89798		-3.71593	-1.89373	0.00376599	-15.3907	-3.94399	0.000319811	-50.7636	-5.66572	0.000340023	-43.1396	-5.43094	120794	C1QL4_HUMAN/59.7	Complement C1q-like protein 4/sw	hxNCBI_GNO_67294			CUST_428_PI429641271	1560	7.12098e-05	exponential	E.dec.convex	394.133	185.684
CUST_60529_PI429641271		-2.09047	-1.06383	0.00519846	-2.55891	-1.35553	0.000870539	-3.47021	-1.79502	0.000142554	-10.7595	-3.42754	0.000157425	-42.803	-5.41964	347770						CUST_60529_PI429641271	2121	8.80469e-09	linear	L.dec	480.081	256.946
CUST_60528_PI429641271		-1.66918	-0.739143		-2.13482	-1.09411	0.00185111	-2.74263	-1.45556	0.000142537	-9.19259	-3.20047	0.000157425	-42.7489	-5.41781	347770						CUST_60528_PI429641271	2120	1.10185e-09	linear	L.dec	405.069	234.531
CUST_19337_PI429641271		2.83913	1.50545		3.28417	1.71553		-1.92711	-0.94644		-17.361	-4.11778	0.0034455	-41.2977	-5.36799	327229	tribolium_TC004010/81.3	cuticle protein/ARP2_G11211	hxAUG26us88g41t1			CUST_19337_PI429641271	418	8.84868e-05	linear	L.dec	1252.75	309.131
CUST_6144_PI429641271		2.82871	1.50014		2.76519	1.46738		-7.3614	-2.87998	0.000628508	-63.88	-5.99729	0.000923316	-40.837	-5.3518	313055	tribolium_TC004010/80.1	cuticular protein/ARP2_G15722	hxAUG26rep1s8g3t1			CUST_6144_PI429641271	2157	1.26134e-05	log-Gauss-probit	lGP.bell	742.647	140.466
CUST_50674_PI429641271		-1.69433	-0.760717		-1.34011	-0.422355		-3.75093	-1.90725		-5.08369	-2.34588	0.000166929	-40.812	-5.35092	338194	tribolium_TC003830/91.3	pupal cuticle protein/ARP2_G94	hxAUG25s2123g91t1	P92192		CUST_50674_PI429641271	1831	2.73052e-05	linear	L.dec	965.008	322.141
CUST_44067_PI429641271		2.37318	1.24682		2.86341	1.51774		-4.00448	-2.00161	0.00268351	-36.9705	-5.2083	0.0040789	-39.9584	-5.32043	255533	tribolium_TC004010/73.2	cuticle protein/ARP2_G476	hxAUG26res86g59t1			CUST_44067_PI429641271	1614	6.66316e-05	log-Gauss-probit	lGP.bell	929.824	127.978
CUST_44112_PI429641271		2.27786	1.18768		2.54488	1.3476		-3.42948	-1.77799	0.00275905	-38.776	-5.27709	0.00473753	-39.7274	-5.31206	308776	tribolium_TC004010/75.1	cuticle protein/ARP2_G476	hxAUG26res86g78t1			CUST_44112_PI429641271	1619	8.30437e-05	linear	L.dec	1334.14	287.069
CUST_33843_PI429641271		15.6193	3.96526		13.7652	3.78295		2.06082	1.04322		-14.7647	-3.88408		-39.516	-5.30436	307399	CO4A2_HUMAN/97.8	Collagen alpha-2(IV) chain/sw	hxAUG26us62g89t1			CUST_33843_PI429641271	1134	0.000124179	log-Gauss-probit	lGP.bell	1930.14	46.8055
CUST_36276_PI429641271		7.08873	2.82553		7.91118	2.98389		-1.90123	-0.926931		-20.996	-4.39204		-39.3746	-5.29919	301392						CUST_36276_PI429641271	1274	0.000192404	log-Gauss-probit	lGP.bell	1578.28	45.4049
CUST_37626_PI429641271		-1.39581	-0.4811		-1.11948	-0.162835		-3.44041	-1.78258		-4.69842	-2.23218	0.000198459	-38.8567	-5.28009	109945	tribolium_TC004548/92.8	pupal cuticle protein/ARP2_G94	hxNCBI_GNO_294514	P92192		CUST_37626_PI429641271	1346	4.66687e-05	linear	L.dec	1017.18	321.088
CUST_37719_PI429641271		-1.63202	-0.706655		-1.37011	-0.45429		-4.1795	-2.06333		-4.61473	-2.20625	0.000168831	-38.2576	-5.25767	7893	tribolium_TC003835/78.2	pupal cuticle protein/ARP2_G94	hxAUG26res70g76t1	P92192		CUST_37719_PI429641271	1358	3.00224e-05	linear	L.dec	1002.49	302.985
CUST_26176_PI429641271		2.8941	1.53312		3.44653	1.78514		-1.65435	-0.72626	0.00450056	-26.997	-4.75473	0.00372243	-37.551	-5.23078	239790	tribolium_TC004010/81.3	cuticle protein/ARP2_G11211	hxAUG25s14g245t1			CUST_26176_PI429641271	779	5.43627e-05	log-Gauss-probit	lGP.bell	1120.26	77.0149
CUST_9978_PI429641271		1.79484	0.843854		2.33892	1.22584		-1.27365	-0.348968	0.00866641	-28.882	-4.8521	0.00939775	-36.601	-5.19381	106070	tribolium_TC014771/50.8	conserved protein	hxNCBI_GNO_532364			CUST_9978_PI429641271	2319	0.000216529	linear	L.dec	1410.45	206.775
CUST_19802_PI429641271		3.86573	1.95074		4.16438	2.0581		-5.35889	-2.42194	0.00120144	-31.9585	-4.99813	0.00154629	-36.5864	-5.19324	308971	tribolium_TC013304/48.5	conserved protein/ARP2_G233	hxJGI_V11_308971			CUST_19802_PI429641271	464	1.11655e-05	log-Gauss-probit	lGP.bell	803.314	118.055
CUST_37718_PI429641271		-1.61937	-0.695435		-1.36024	-0.443866		-4.05888	-2.02108		-4.56449	-2.19045	0.000167794	-36.2664	-5.18056	7893	tribolium_TC003835/78.2	pupal cuticle protein/ARP2_G94	hxAUG26res70g76t1	P92192		CUST_37718_PI429641271	1357	2.89723e-05	linear	L.dec	993.372	311.404
CUST_555_PI429641271		4.14532	2.05148		5.07262	2.34273		-4.27577	-2.09618	0.00360498	-24.3539	-4.60608	0.00242686	-36.2467	-5.17978	237108	none	expressed protein/ARP2_G233	hxNCBI_GNO_38093			CUST_555_PI429641271	1983	1.93027e-05	log-Gauss-probit	lGP.bell	891.461	103.606
CUST_45737_PI429641271		1.32419	0.405111		1.46222	0.548161		-2.56035	-1.35634		-7.43964	-2.89523	0.000360783	-35.6496	-5.15581	306285	tribolium_TC013137/66.2	pupal cuticle protein/ARP2_G7396	hxAUG26us48g77t1			CUST_45737_PI429641271	1678	5.75595e-05	linear	L.dec	1023.1	330.002
CUST_26178_PI429641271		1.72983	0.790628		2.2541	1.17255		-1.39069	-0.475805	0.00520798	-21.2359	-4.40843	0.00261787	-35.4509	-5.14775	315550	tribolium_TC004010/81.3	cuticle protein/ARP2_G11211	hxAUG25s14g246t1			CUST_26178_PI429641271	781	8.84868e-05	linear	L.dec	1246.23	232.474
CUST_49268_PI429641271		-1.02843	-0.0404375		1.08736	0.120829		-4.02648	-2.00952		-4.6717	-2.22395	0.000340258	-35.4448	-5.1475	302741	tribolium_TC003830/92.0	pupal cuticle protein/ARP2_G94	hxAUG25s187g31t1	P92192		CUST_49268_PI429641271	1791	9.4362e-05	linear	L.dec	1123.13	332.981
CUST_26177_PI429641271		2.70972	1.43814		3.51496	1.81351		-1.65161	-0.72387	0.00401736	-24.3759	-4.60739	0.00300589	-34.8642	-5.12368	239790	tribolium_TC004010/81.3	cuticle protein/ARP2_G11211	hxAUG25s14g245t1			CUST_26177_PI429641271	780	4.52589e-05	log-Gauss-probit	lGP.bell	1097.89	86.6303
CUST_6148_PI429641271		2.25745	1.17469		2.51681	1.33159		-4.3606	-2.12453	0.000905256	-27.9291	-4.80369	0.00093403	-34.7005	-5.11688	313056	tribolium_TC004010/78.2	cuticular protein/ARP2_G15722	hxNCBI_GNO_182084			CUST_6148_PI429641271	2159	1.85991e-05	log-Gauss-probit	lGP.bell	820.338	137.774
CUST_43996_PI429641271		-2.20574	-1.14126		-1.77371	-0.826768	0.00409577	-5.88192	-2.55629	0.00127114	-8.28101	-3.04981	0.000158237	-34.3373	-5.10171	255502	none	expressed protein	hxAUG26us86g32t1			CUST_43996_PI429641271	1608	8.81511e-06	linear	L.dec	879.332	389.232
CUST_49250_PI429641271		-1.50715	-0.591827		-1.32977	-0.411179		-3.58882	-1.84351		-3.77289	-1.91567	0.000311878	-33.9401	-5.08492	229448	tribolium_TC003830/90.9	cuticular protein/ARP2_G28642	hxJGI_V11_229448			CUST_49250_PI429641271	1784	0.000129542	linear	L.dec	1179.54	283.697
CUST_30802_PI429641271		2.53237	1.34049		2.86577	1.51892		-9.27917	-3.214	0.00363798	-48.3236	-5.59466	0.00454056	-33.4989	-5.06604	50764						CUST_30802_PI429641271	990	6.55796e-05	log-Gauss-probit	lGP.bell	776.654	140.295
CUST_36277_PI429641271		6.82883	2.77164		7.54579	2.91567		-1.92469	-0.944627		-31.7134	-4.98702		-33.3889	-5.0613	301392						CUST_36277_PI429641271	1275	0.000206341	log-Gauss-probit	lGP.bell	1557.46	55.9305
CUST_37610_PI429641271		-1.48354	-0.569044		-1.19636	-0.258655		-3.7069	-1.89021		-4.61412	-2.20605	0.000201202	-33.3133	-5.05803	325418	tribolium_TC003830/90.9	pupal cuticle protein/ARP2_G537	hxAUG26us70g37t1	P27779		CUST_37610_PI429641271	1341	5.32227e-05	linear	L.dec	1035.66	326.451
CUST_49269_PI429641271		-1.03043	-0.043242		1.08056	0.111779		-4.16066	-2.05681		-4.65226	-2.21793	0.000347223	-32.7672	-5.03418	302741	tribolium_TC003830/92.0	pupal cuticle protein/ARP2_G94	hxAUG25s187g31t1	P92192		CUST_49269_PI429641271	1792	9.44351e-05	linear	L.dec	1129.37	339.403
CUST_26174_PI429641271		2.75697	1.46308		3.27525	1.7116		-1.68076	-0.749111	0.00484009	-23.5315	-4.55652	0.00393391	-32.5969	-5.02666	100321	tribolium_TC004010/80.9	cuticle protein/ARP2_G11211	hxAUG26res14g172t1			CUST_26174_PI429641271	777	5.88068e-05	log-Gauss-probit	lGP.bell	1121.02	78.6068
CUST_49248_PI429641271		-1.57738	-0.657531		-1.39332	-0.478527		-3.3931	-1.7626		-3.79219	-1.92303	0.000240342	-32.5792	-5.02588	229447	tribolium_TC003830/91.3	cuticular protein/ARP2_G28642	hxNCBI_GNO_242863			CUST_49248_PI429641271	1782	9.9047e-05	linear	L.dec	1136.87	270.217
CUST_42471_PI429641271		7.19458	2.84691		7.94166	2.98944		-3.34764	-1.74314	0.00145749	-31.4132	-4.9733	0.00241453	-32.4239	-5.01899	330570	CCDC9_HUMAN/53.9	conserved protein	hxAUG26res143g211t1			CUST_42471_PI429641271	1544	5.15302e-06	log-Gauss-probit	lGP.bell	198.654	94.8031
CUST_47479_PI429641271		-1.41794	-0.503796		-1.70945	-0.773535		-2.55028	-1.35066	0.000841495	-3.71863	-1.89477	0.000157425	-32.2629	-5.01181	93775	CBPA1_HUMAN/266	zinc carboxypeptidase/ARP2_G192	hxJGI_V11_93775	Q9VL86		CUST_47479_PI429641271	1727	2.41913e-08	exponential	E.dec.concave	983.773	399.474
CUST_45736_PI429641271		1.33255	0.414194		1.61902	0.695118		-2.5325	-1.34056		-7.43943	-2.89519	0.000321036	-32.224	-5.01006	306285	tribolium_TC013137/66.2	pupal cuticle protein/ARP2_G7396	hxAUG26us48g77t1			CUST_45736_PI429641271	1677	3.9774e-05	linear	L.dec	1006.77	332.729
CUST_49251_PI429641271		-1.51239	-0.59683		-1.30609	-0.385258		-3.46135	-1.79134		-3.63575	-1.86225	0.000273696	-32.0437	-5.00197	229448	tribolium_TC003830/90.9	cuticular protein/ARP2_G28642	hxJGI_V11_229448			CUST_49251_PI429641271	1785	0.000111166	linear	L.dec	1163.39	278.697
CUST_49253_PI429641271		-1.56547	-0.646597		-1.25846	-0.331661		-3.59191	-1.84475		-3.89275	-1.96079	0.000242719	-31.9457	-4.99755	116508	tribolium_TC003830/94.0	cuticular protein/ARP2_G28642	hxNCBI_GNO_230864			CUST_49253_PI429641271	1787	8.99531e-05	linear	L.dec	1130.57	302.149
CUST_14452_PI429641271		1.11296	0.154397		1.30322	0.38208		-11.0883	-3.47097		-5.03231	-2.33122	0.000901053	-31.8485	-4.99316	300880	none	expressed protein	hxJGI_V11_300880			CUST_14452_PI429641271	185	0.000127631	linear	L.dec	1485.12	297.401
CUST_28943_PI429641271		-1.23228	-0.301334		-1.11709	-0.15974		-4.29856	-2.10385		-4.37903	-2.13061	0.000343166	-31.8067	-4.99126	259346	tribolium_TC004548/68.2	pupal cuticle protein/ARP2_G94	hxJGI_V11_259346	P92192		CUST_28943_PI429641271	927	0.000100539	linear	L.dec	1135.62	337.411
CUST_20806_PI429641271		1.35712	0.44055		1.30596	0.385113	0.000187822	-18.692	-4.22435	0.000184359	-22.3476	-4.48205	0.000202484	-31.4982	-4.9772	305353	none	expressed protein	hxJGI_V11_305353			CUST_20806_PI429641271	525	1.36143e-06	log-Gauss-probit	lGP.bell	484.406	259.918
CUST_37611_PI429641271		-1.54982	-0.632102		-1.17383	-0.231219		-3.6727	-1.87684		-4.53222	-2.18022	0.000210596	-31.4973	-4.97715	325418	tribolium_TC003830/90.9	pupal cuticle protein/ARP2_G537	hxAUG26us70g37t1	P27779		CUST_37611_PI429641271	1342	6.05721e-05	linear	L.dec	1056.82	344.776
CUST_46776_PI429641271		-1.4928	-0.578019		-1.76277	-0.817843		-2.5043	-1.32441	0.000973864	-3.77605	-1.91688	0.000157425	-31.3981	-4.9726	130340	CBPA1_HUMAN/137	zinc carboxypeptidase/ARP2_G825	hxAUG26res177g211t1	Q6P8K8		CUST_46776_PI429641271	1709	4.16511e-08	exponential	E.dec.concave	1007.82	369.261
CUST_49249_PI429641271		-1.48646	-0.571878		-1.29245	-0.370112		-3.32536	-1.73351		-3.60147	-1.84859	0.000284531	-31.2841	-4.96736	229447	tribolium_TC003830/91.3	cuticular protein/ARP2_G28642	hxNCBI_GNO_242863			CUST_49249_PI429641271	1783	0.000114798	linear	L.dec	1163.17	280.426
CUST_49252_PI429641271		-1.54185	-0.624659		-1.2819	-0.358283		-3.54403	-1.82539		-3.7803	-1.9185	0.000276164	-31.1916	-4.96308	116508	tribolium_TC003830/94.0	cuticular protein/ARP2_G28642	hxNCBI_GNO_230864			CUST_49252_PI429641271	1786	0.000111166	linear	L.dec	1157.17	301.548
CUST_1998_PI429641271		1.24236	0.313082		1.46846	0.554307	0.00660146	-6.32098	-2.66015	0.00202541	-11.5082	-3.52458	0.000277711	-31.0617	-4.95707	311888	none	expressed protein	hxAUG26rep1s5g41t1			CUST_1998_PI429641271	482	1.94275e-05	linear	L.dec	1081.28	333.924
CUST_50472_PI429641271		-1.46837	-0.554219		-1.11565	-0.15788		-3.68011	-1.87975		-4.71569	-2.23747	0.000200417	-31.0024	-4.95431	67601	tribolium_TC004548/91.7	pupal cuticle protein/ARP2_G94	hxAUG26us924g124t1	P92192		CUST_50472_PI429641271	1823	4.8078e-05	linear	L.dec	1024.48	361.445
CUST_1999_PI429641271		1.36332	0.447129		1.45382	0.539845	0.00666352	-6.32019	-2.65997	0.00253647	-10.8189	-3.43548	0.000281035	-30.8857	-4.94887	311888	none	expressed protein	hxAUG26rep1s5g41t1			CUST_1999_PI429641271	483	1.93327e-05	linear	L.dec	1082.31	330.79
CUST_37820_PI429641271		-1.46754	-0.553398		-1.15119	-0.20313		-3.51406	-1.81314		-5.02946	-2.3304	0.000187306	-30.6943	-4.9399	110022	tribolium_TC004548/92.4	pupal cuticle protein/ARP2_G94	hxAUG26us70g124t1	P92192		CUST_37820_PI429641271	1362	3.90171e-05	linear	L.dec	981.608	350.081
CUST_47478_PI429641271		-1.40815	-0.493806		-1.58251	-0.66221	0.00585442	-2.92951	-1.55066	0.001892	-3.6071	-1.85084	0.000157425	-30.6685	-4.93868	93775	CBPA1_HUMAN/266	zinc carboxypeptidase/ARP2_G192	hxJGI_V11_93775	Q9VL86		CUST_47478_PI429641271	1726	6.92512e-08	exponential	E.dec.concave	1018.32	395.77
CUST_20807_PI429641271		1.28265	0.359123		1.21209	0.277502	0.000174104	-17.0093	-4.08825	0.00016488	-20.3409	-4.34631	0.000183814	-30.1367	-4.91345	305353	none	expressed protein	hxJGI_V11_305353			CUST_20807_PI429641271	526	6.91304e-07	log-Gauss-probit	lGP.bell	479.758	429.295
CUST_37881_PI429641271		-1.48845	-0.573809		-1.15724	-0.210687		-3.72883	-1.89872		-4.87305	-2.28482	0.000190011	-30.0388	-4.90875	325539	tribolium_TC004548/90.1	pupal cuticle protein/ARP2_G94	hxNCBI_GNO_508514	P92192		CUST_37881_PI429641271	1372	4.207e-05	linear	L.dec	1002.74	365.96
CUST_44066_PI429641271		2.46978	1.30438		2.92549	1.54868		-3.97257	-1.99007	0.00272752	-37.3101	-5.22149	0.00254867	-30.0194	-4.90782	255533	tribolium_TC004010/73.2	cuticle protein/ARP2_G476	hxAUG26res86g59t1			CUST_44066_PI429641271	1613	4.66208e-05	log-Gauss-probit	lGP.bell	890.632	128.042
CUST_37789_PI429641271		-1.43486	-0.52091		-1.15439	-0.207133		-3.62279	-1.8571		-4.81388	-2.2672	0.000199234	-29.9782	-4.90584	110014	tribolium_TC003830/93.2	pupal cuticle protein/ARP2_G94	hxAUG25s70g132t1	P92192		CUST_37789_PI429641271	1361	4.76479e-05	linear	L.dec	1009.57	354.677
CUST_37821_PI429641271		-1.43753	-0.523593		-1.16836	-0.224486		-3.47492	-1.79698		-4.80339	-2.26405	0.000197044	-29.8595	-4.90012	110022	tribolium_TC004548/92.4	pupal cuticle protein/ARP2_G94	hxAUG26us70g124t1	P92192		CUST_37821_PI429641271	1363	4.72585e-05	linear	L.dec	1001.69	351.206
CUST_37788_PI429641271		-1.40088	-0.486329		-1.13994	-0.188963		-3.67539	-1.8779		-4.78142	-2.25744	0.000197499	-29.7178	-4.89326	110014	tribolium_TC003830/93.2	pupal cuticle protein/ARP2_G94	hxAUG25s70g132t1	P92192		CUST_37788_PI429641271	1360	4.48833e-05	linear	L.dec	1006.44	365.425
CUST_30927_PI429641271		-1.04949	-0.0696936		1.10136	0.13928		-3.15456	-1.65744		-4.66082	-2.22058	0.000572888	-29.6606	-4.89048	224365	tribolium_TC003830/95.9	pupal cuticle protein/ARP2_G7396	hxAUG25s23g77t1			CUST_30927_PI429641271	1005	0.000156333	linear	L.dec	1149.88	252.894
CUST_50473_PI429641271		-1.45674	-0.542744		-1.15009	-0.201742		-3.44685	-1.78528		-4.6506	-2.21742	0.000190609	-29.6068	-4.88786	67601	tribolium_TC004548/91.7	pupal cuticle protein/ARP2_G94	hxAUG26us924g124t1	P92192		CUST_50473_PI429641271	1824	4.30192e-05	linear	L.dec	1000.52	349.672
CUST_43572_PI429641271		-1.36821	-0.452288		-1.10991	-0.150449		-3.71399	-1.89297		-4.09128	-2.03255	0.0002587	-29.4437	-4.87989	60650	tribolium_TC003830/99.0	cuticular protein/ARP2_G28642	hxAUG26res91g31t1			CUST_43572_PI429641271	1591	7.9526e-05	linear	L.dec	1101.63	331.9
CUST_14442_PI429641271		2.33684	1.22456		2.80286	1.4869		-3.65897	-1.87144	0.00205815	-34.3999	-5.10433	0.00174298	-29.082	-4.86205	258271	tribolium_TC004010/72.8	cuticle protein/ARP2_G11211	hxAUG26us111g173t1			CUST_14442_PI429641271	183	3.46399e-05	log-Gauss-probit	lGP.bell	879.647	136.113
CUST_28942_PI429641271		-1.29599	-0.374056		-1.15407	-0.206735		-4.38827	-2.13365		-4.32463	-2.11258	0.000373309	-29.0298	-4.85946	259346	tribolium_TC004548/68.2	pupal cuticle protein/ARP2_G94	hxJGI_V11_259346	P92192		CUST_28942_PI429641271	926	0.000114734	linear	L.dec	1158.92	348.283
CUST_37880_PI429641271		-1.4059	-0.491499		-1.15096	-0.202837		-3.56052	-1.83209		-4.67912	-2.22624	0.00019932	-28.9977	-4.85786	325539	tribolium_TC004548/90.1	pupal cuticle protein/ARP2_G94	hxNCBI_GNO_508514	P92192		CUST_37880_PI429641271	1371	4.74558e-05	linear	L.dec	1009.28	355.024
CUST_43654_PI429641271		5.43619	2.4426		4.77221	2.25466		3.70535	1.88961		-5.04069	-2.33362	0.00387541	-28.989	-4.85743	309222	none	expressed protein/ARP2_G11702	hxAUG26us91g76t1			CUST_43654_PI429641271	1597	7.72484e-05	log-Gauss-probit	lGP.bell	1814.51	51.2756
CUST_41986_PI429641271		-1.37191	-0.456183		-1.17145	-0.228301		-3.74609	-1.90539		-4.15467	-2.05473	0.000279791	-28.8443	-4.85022	64995	tribolium_TC003830/99.0	pupal cuticle protein/ARP2_G537	hxAUG26us192g177t1	P27779		CUST_41986_PI429641271	1525	9.18051e-05	linear	L.dec	1111.25	320.67
CUST_30921_PI429641271		1.11254	0.153864		1.21938	0.286149		-3.36231	-1.74945		-4.86825	-2.2834	0.000524114	-28.7636	-4.84617	318026	tribolium_TC003830/95.9	pupal cuticle protein/ARP2_G94	hxNCBI_GNO_130233	P92192		CUST_30921_PI429641271	1001	0.000142781	linear	L.dec	1155.74	281.794
CUST_40871_PI429641271		-2.20603	-1.14145		-3.30944	-1.72659	0.00195139	-14.1675	-3.82452	0.0022361	-12.105	-3.59753	0.000333236	-28.5672	-4.83629	227079	none	mitochondrial atp synthase b chain/ARP2_G13312	hxAUG26res67g70t1			CUST_40871_PI429641271	1490	0.000100045	exponential	E.dec.convex	406.113	250.059
CUST_55781_PI429641271		-2.12769	-1.08929		-3.44625	-1.78503	0.00222257	-15.8908	-3.99012	0.00366422	-12.0939	-3.59621	0.000520471	-28.5636	-4.83611	300900						CUST_55781_PI429641271	1996	0.000137295	exponential	E.dec.convex	411.175	228.812
CUST_46777_PI429641271		-1.36054	-0.444177		-1.6146	-0.691174		-2.33175	-1.22142	0.00179478	-3.56866	-1.83538	0.000157425	-28.5097	-4.83338	130340	CBPA1_HUMAN/137	zinc carboxypeptidase/ARP2_G825	hxAUG26res177g211t1	Q6P8K8		CUST_46777_PI429641271	1710	7.08796e-08	exponential	E.dec.concave	1015.46	342.418
CUST_28155_PI429641271		-2.20603	-1.14146		-3.70918	-1.8911	0.00174652	-16.0483	-4.00435	0.00243585	-12.8879	-3.68794	0.00043793	-28.508	-4.83329	101079	none	mitochondrial atp synthase b chain/ARP2_G13312	hxJGI_V11_101079			CUST_28155_PI429641271	889	0.000117982	exponential	E.dec.convex	377.576	241.29
CUST_30926_PI429641271		1.01111	0.0159407		1.1228	0.167103		-3.24134	-1.69659		-4.53401	-2.18079	0.000528775	-28.4286	-4.82927	224365	tribolium_TC003830/95.9	pupal cuticle protein/ARP2_G7396	hxAUG25s23g77t1			CUST_30926_PI429641271	1004	0.000178442	linear	L.dec	1175.2	261.088
CUST_44143_PI429641271		-3.00004	-1.58498		-2.10834	-1.07611		-4.21492	-2.07551		-2.81556	-1.49342	0.000157529	-28.3271	-4.82411	327041	none	expressed protein	hxNCBI_GNO_378594			CUST_44143_PI429641271	1624	7.69053e-06	exponential	E.dec.concave	1835.8	494.305
CUST_55780_PI429641271		-1.93099	-0.949344		-3.6806	-1.87994	0.00176023	-21.4009	-4.4196	0.00222414	-17.3456	-4.1165	0.00109266	-28.1807	-4.81663	300900						CUST_55780_PI429641271	1995	0.000139647	exponential	E.dec.convex	372.316	210.561
CUST_30920_PI429641271		1.06354	0.0888808		1.23978	0.310085		-3.24194	-1.69686		-4.73212	-2.24249	0.000632189	-28.0508	-4.80997	318026	tribolium_TC003830/95.9	pupal cuticle protein/ARP2_G94	hxNCBI_GNO_130233	P92192		CUST_30920_PI429641271	1000	0.000181491	linear	L.dec	1186.33	267.083
CUST_30804_PI429641271		2.46876	1.30379		2.69695	1.43133		-11.4825	-3.52137	0.00432288	-26.7888	-4.74356	0.0070349	-28.0007	-4.80739	50572						CUST_30804_PI429641271	992	6.83026e-05	log-Gauss-probit	lGP.bell	706.988	146.705
CUST_14020_PI429641271		-1.5077	-0.592348		-1.44563	-0.531696		-10.3814	-3.37593	0.00178113	-25.9492	-4.69762	0.00201125	-27.9472	-4.80463	97747						CUST_14020_PI429641271	165	0.000112722	Gauss-probit	GP.bell	657.153	422.094
CUST_41987_PI429641271		-1.38656	-0.471512		-1.15648	-0.209742		-3.70019	-1.8876		-4.21063	-2.07404	0.000257268	-27.6558	-4.78951	64995	tribolium_TC003830/99.0	pupal cuticle protein/ARP2_G537	hxAUG26us192g177t1	P27779		CUST_41987_PI429641271	1526	8.07754e-05	linear	L.dec	1091.85	342.619
CUST_10340_PI429641271		2.39921	1.26256		3.02947	1.59906		-1.62468	-0.700154	0.00449175	-20.111	-4.32991	0.00357089	-27.5808	-4.78559	248878	tribolium_TC004010/77.8	cuticle protein/ARP2_G11211	hxAUG26res46g14t1			CUST_10340_PI429641271	17	5.8699e-05	linear	L.dec	1275.96	278.641
CUST_19805_PI429641271		2.3433	1.22854		2.60052	1.3788	0.00486629	-6.91995	-2.79076	0.000228468	-26.6389	-4.73546	0.000330138	-27.5807	-4.78559	308972	tribolium_TC005940-GA/58.5	conserved protein	hxAUG26rep1s9g97t1			CUST_19805_PI429641271	467	2.41885e-06	log-Gauss-probit	lGP.bell	657.624	162.058
CUST_36046_PI429641271		2.63034	1.39525		3.07938	1.62264		-1.53581	-0.618999	0.00425963	-20.2462	-4.33958	0.00344975	-27.5387	-4.78339	239294	tribolium_TC004010/82.4	cuticle protein/ARP2_G11211	hxAUG26res13g192t1			CUST_36046_PI429641271	1257	5.12826e-05	log-Gauss-probit	lGP.bell	1119.83	81.7204
CUST_49323_PI429641271		2.90063	1.53637		3.56232	1.83282		-1.94082	-0.956669	0.00839945	-17.7482	-4.1496	0.00516336	-27.2476	-4.76806	335940	tribolium_TC004010/81.3	cuticle protein/ARP2_G11211	hxAUG25s794g61t1			CUST_49323_PI429641271	1794	7.25472e-05	log-Gauss-probit	lGP.bell	1137.1	81.553
CUST_26175_PI429641271		2.54765	1.34917		3.01865	1.59391		-1.68619	-0.753764	0.00444056	-19.2437	-4.26631	0.003211	-27.2342	-4.76735	100321	tribolium_TC004010/80.9	cuticle protein/ARP2_G11211	hxAUG26res14g172t1			CUST_26175_PI429641271	778	5.21337e-05	log-Gauss-probit	lGP.bell	1102.96	85.0281
CUST_43573_PI429641271		-1.4371	-0.523161		-1.17438	-0.231904		-3.66619	-1.87428		-4.25999	-2.09085	0.000250079	-27.2155	-4.76636	60650	tribolium_TC003830/99.0	cuticular protein/ARP2_G28642	hxAUG26res91g31t1			CUST_43573_PI429641271	1592	8.04988e-05	linear	L.dec	1088.14	331.639
CUST_19791_PI429641271		3.01572	1.5925		3.39827	1.7648		-3.71541	-1.89352	0.00491333	-15.2164	-3.92755	0.00180059	-26.9218	-4.7507	222316	tribolium_TC005940-GA/51.2	conserved protein	hxAUG25p1s9g128t1			CUST_19791_PI429641271	461	2.6731e-05	log-Gauss-probit	lGP.bell	912.05	108.166
CUST_36047_PI429641271		2.67612	1.42014		3.0573	1.61226		-1.57664	-0.65685	0.00481692	-19.3783	-4.27637	0.00385013	-26.478	-4.72672	239294	tribolium_TC004010/82.4	cuticle protein/ARP2_G11211	hxAUG26res13g192t1			CUST_36047_PI429641271	1258	5.63976e-05	log-Gauss-probit	lGP.bell	1128.84	73.8247
CUST_43655_PI429641271		5.69417	2.50949		5.37039	2.42503		4.10478	2.0373		-4.27518	-2.09599	0.00460213	-26.3867	-4.72174	309222	none	expressed protein/ARP2_G11702	hxAUG26us91g76t1			CUST_43655_PI429641271	1598	7.72484e-05	log-Gauss-probit	lGP.bell	1858.52	52.491
CUST_37579_PI429641271		-3.042	-1.60502		-2.29085	-1.19588	0.00529351	-3.91642	-1.96954		-2.89508	-1.5336	0.00015743	-25.8426	-4.69168	325405	none	expressed protein/ARP2_G329	hxAUG26us70g25t1	Q9Y5Z4		CUST_37579_PI429641271	1336	2.9212e-06	exponential	E.dec.concave	1784.61	487.998
CUST_14443_PI429641271		2.29399	1.19786		2.69497	1.43027		-3.76558	-1.91287	0.00185769	-41.0559	-5.35952	0.00334459	-25.3792	-4.66557	258271	tribolium_TC004010/72.8	cuticle protein/ARP2_G11211	hxAUG26us111g173t1			CUST_14443_PI429641271	184	4.81044e-05	log-Gauss-probit	lGP.bell	887.461	140.587
CUST_534_PI429641271		-1.83823	-0.878318		-2.03194	-1.02286		-9.7102	-3.2795	0.00198956	-24.4832	-4.61372	0.00250433	-25.3347	-4.66304	105361	none	expressed protein	hxJGI_V11_105361			CUST_534_PI429641271	1925	0.000207259	Gauss-probit	GP.bell	651.219	320.868
CUST_34669_PI429641271		2.43502	1.28394		2.80576	1.48839		-1.61446	-0.691051	0.00749398	-13.3421	-3.73791	0.00229972	-25.0702	-4.6479	223849	tribolium_TC004010/73.6	cuticle protein/ARP2_G3069	hxAUG26us18g190t1			CUST_34669_PI429641271	1188	5.3514e-05	linear	L.dec	1214.03	292.587
CUST_19790_PI429641271		3.27648	1.71215		3.672	1.87657		-3.86167	-1.94923	0.00475896	-14.06	-3.81352	0.00168919	-24.7182	-4.6275	222316	tribolium_TC005940-GA/51.2	conserved protein	hxAUG25p1s9g128t1			CUST_19790_PI429641271	460	1.99579e-05	log-Gauss-probit	lGP.bell	885.191	109.247
CUST_44751_PI429641271		2.25144	1.17085		2.57033	1.36195		-3.27772	-1.71269	0.007058	-26.0492	-4.70317	0.00467777	-24.1877	-4.5962	18314	tribolium_TC004010/76.6	cuticle protein/ARP2_G11211	hxNCBI_GNO_74634			CUST_44751_PI429641271	1647	0.000110276	log-Gauss-probit	lGP.bell	985.127	120.563
CUST_37578_PI429641271		-2.96164	-1.56639		-2.2158	-1.14783	0.00392389	-4.06217	-2.02225		-2.90846	-1.54026	0.000157433	-24.1134	-4.59176	325405	none	expressed protein/ARP2_G329	hxAUG26us70g25t1	Q9Y5Z4		CUST_37578_PI429641271	1335	3.26923e-06	exponential	E.dec.concave	1749.81	509.538
CUST_28154_PI429641271		-2.207	-1.14209		-3.76201	-1.91151	0.00234315	-14.7821	-3.88578	0.00261846	-12.6612	-3.66234	0.000692392	-23.9538	-4.58218	101079	none	mitochondrial atp synthase b chain/ARP2_G13312	hxJGI_V11_101079			CUST_28154_PI429641271	888	0.000169716	exponential	E.dec.convex	369.51	227.675
CUST_10341_PI429641271		2.53275	1.34071		3.06765	1.61713		-1.57303	-0.653549	0.00505222	-17.8004	-4.15384	0.00415049	-23.9096	-4.57952	248878	tribolium_TC004010/77.8	cuticle protein/ARP2_G11211	hxAUG26res46g14t1			CUST_10341_PI429641271	18	5.8978e-05	log-Gauss-probit	lGP.bell	1126.52	82.2719
CUST_3057_PI429641271		4.41135	2.14122		4.66276	2.22118		-4.02968	-2.01067	0.00809589	-16.6377	-4.05638	0.00576351	-23.8429	-4.57549	234550	none	expressed protein	hxAUG25p1s4g258t1			CUST_3057_PI429641271	983	3.32743e-05	log-Gauss-probit	lGP.bell	938.094	102.859
CUST_19804_PI429641271		2.4259	1.27852		2.61769	1.3883	0.0066325	-6.49123	-2.69849	0.00045066	-24.207	-4.59735	0.000301044	-23.3607	-4.54601	308972	tribolium_TC005940-GA/58.5	conserved protein	hxAUG26rep1s9g97t1			CUST_19804_PI429641271	466	3.50365e-06	log-Gauss-probit	lGP.bell	668.935	154.265
CUST_44750_PI429641271		2.233	1.15899		2.72634	1.44697		-2.91715	-1.54456	0.00527535	-18.661	-4.22195	0.00546603	-23.0634	-4.52753	18314	tribolium_TC004010/76.6	cuticle protein/ARP2_G11211	hxNCBI_GNO_74634			CUST_44750_PI429641271	1646	8.88635e-05	log-Gauss-probit	lGP.bell	1002.38	116.032
CUST_26119_PI429641271		-1.99647	-0.997454		-1.5999	-0.67798		-5.95919	-2.57512	0.000708126	-19.0508	-4.25178	0.000557951	-22.8305	-4.51289	239749	tribolium_TC006981/76.6	conserved protein	hxAUG26res14g146t1			CUST_26119_PI429641271	769	7.42047e-05	linear	L.dec	1201.32	433.305
CUST_29660_PI429641271		1.88423	0.913976		2.31675	1.2121		-3.73921	-1.90273	0.00312636	-27.0275	-4.75636	0.00300982	-21.8899	-4.45219	324602	tribolium_TC000573/882	bumetanide-sensitive na-k-cl cotransport protein/ARP2_G187	hxAUG26us63g53t1	P55011		CUST_29660_PI429641271	951	7.27778e-05	log-Gauss-probit	lGP.bell	885.185	156.152
CUST_49257_PI429641271		-1.03116	-0.0442638		1.13988	0.18888		-2.7917	-1.48114		-3.17496	-1.66674	0.000358542	-21.8748	-4.4512	64872	tribolium_TC014771/95.5	conserved protein	hxAUG26us187g27t1			CUST_49257_PI429641271	1788	0.000107414	linear	L.dec	1153.74	312.279
CUST_44142_PI429641271		-3.02948	-1.59907		-2.19609	-1.13493	0.00917333	-4.00583	-2.0021		-3.0296	-1.59913	0.000157635	-21.7744	-4.44456	327041	none	expressed protein	hxNCBI_GNO_378594			CUST_44142_PI429641271	1623	1.22761e-05	linear	L.dec	1250.3	236.222
CUST_34563_PI429641271		2.32312	1.21606		2.8114	1.49129		-1.98499	-0.989132	0.00518725	-14.5556	-3.8635	0.00302171	-21.6278	-4.43481	241286	tribolium_TC004010/77.4	cuticle protein/ARP2_G11211	hxAUG26us18g144t1			CUST_34563_PI429641271	1182	5.52349e-05	log-Gauss-probit	lGP.bell	1068.28	94.5868
CUST_17884_PI429641271		-1.78261	-0.833993		-1.98461	-0.988852	0.00586534	-2.38496	-1.25396	0.0046057	-2.56131	-1.35688	0.000157425	-21.615	-4.43396	199162	AMY2B_HUMAN/453	alpha-amylase/ARP2_G13270	hxAUG26us51g46t1			CUST_17884_PI429641271	336	3.17483e-08	linear	L.dec	852.739	275.447
CUST_49263_PI429641271		-1.09779	-0.134599		-1.6265	-0.70177		-9.78793	-3.291		-12.7484	-3.67224	0.00310253	-21.5806	-4.43166	219079	tribolium_TC003835/88.6	pupal cuticle protein/ARP2_G537	hxAUG26us187g31t1	P27779		CUST_49263_PI429641271	1790	0.000211635	Gauss-probit	GP.bell	618.133	402.39
CUST_44779_PI429641271		-1.36548	-0.449409		-1.21415	-0.279947		-6.47224	-2.69427		-5.38828	-2.42983	0.000543528	-21.5142	-4.42721	309315	tribolium_TC012193/62.4	conserved protein/ARP2_G12114	hxAUG25s96g187t1			CUST_44779_PI429641271	1652	0.000120139	linear	L.dec	1257.47	261.864
CUST_34361_PI429641271		2.00229	1.00165		2.37893	1.25032		-2.36356	-1.24096	0.00260695	-17.4923	-4.12865	0.00264977	-21.396	-4.41927	302596	tribolium_TC004010/74.3	cuticle protein/ARP2_G11211	hxAUG26res18g55t1			CUST_34361_PI429641271	1159	5.24729e-05	log-Gauss-probit	lGP.bell	981.293	125.29
CUST_36478_PI429641271		1.24696	0.318415		1.35643	0.439817		-4.52815	-2.17892		-3.93403	-1.97601	0.000287564	-21.1783	-4.40452	18318						CUST_36478_PI429641271	1289	4.15214e-05	linear	L.dec	1153.57	359.139
CUST_34562_PI429641271		2.32463	1.217		2.79261	1.48162		-2.02644	-1.01895	0.00331039	-15.475	-3.95186	0.00240071	-21.1548	-4.40292	241286	tribolium_TC004010/77.4	cuticle protein/ARP2_G11211	hxAUG26us18g144t1			CUST_34562_PI429641271	1181	3.9774e-05	log-Gauss-probit	lGP.bell	1025.03	102.208
CUST_60527_PI429641271		1.38818	0.473191		1.10695	0.146587		-1.99513	-0.996485	0.000202208	-8.17054	-3.03043	0.000179124	-21.0212	-4.39377	347771						CUST_60527_PI429641271	2119	6.27017e-07	linear	L.dec	705.969	221.018
CUST_14453_PI429641271		1.1367	0.184856		1.27379	0.349124	0.00478945	-9.44622	-3.23974		-4.56961	-2.19207	0.000681703	-20.7347	-4.37398	300880	none	expressed protein	hxJGI_V11_300880			CUST_14453_PI429641271	186	8.02763e-05	linear	L.dec	1474.13	322.927
CUST_30805_PI429641271		2.4175	1.27352		2.71543	1.44118		-5.26545	-2.39656	0.00341871	-26.6731	-4.73732	0.00366493	-20.7263	-4.37339	50572						CUST_30805_PI429641271	993	5.21337e-05	log-Gauss-probit	lGP.bell	820.209	126.341
CUST_29760_PI429641271	0.000573225	5.81922	2.54083	0.00360842	3.49173	1.80394		-1.46138	-0.547332	0.000168234	-9.56943	-3.25843	0.000179145	-20.6407	-4.36742	109234	none	expressed protein/ARP2_G25217	hxNCBI_GNO_220484			CUST_29760_PI429641271	963	1.09707e-08	log-Gauss-probit	lGP.bell	77.2184	6.71114
CUST_16801_PI429641271		2.0589	1.04187		2.66143	1.4122		-1.32934	-0.410711		-15.4062	-3.94544	0.00908595	-20.5753	-4.36284	324149	tribolium_TC013128/57.8	conserved protein/ARP2_G113	hxNCBI_GNO_258464			CUST_16801_PI429641271	283	0.000156766	linear	L.dec	1384.75	245.662
CUST_44104_PI429641271		1.97889	0.98469		2.27969	1.18884		-3.59002	-1.84399	0.00190886	-22.0987	-4.46589	0.00137813	-20.2042	-4.33658	327020	tribolium_TC004010/77.0	cuticle protein/ARP2_G11211	hxAUG25s86g84t1			CUST_44104_PI429641271	1617	3.37612e-05	log-Gauss-probit	lGP.bell	844.26	139.768
CUST_42470_PI429641271		9.66221	3.27235		10.6155	3.4081		-2.35657	-1.23669		-20.9921	-4.39177	0.00880889	-20.2005	-4.33632	330570	CCDC9_HUMAN/53.9	conserved protein	hxAUG26res143g211t1			CUST_42470_PI429641271	1543	1.77389e-05	log-Gauss-probit	lGP.bell	189.333	75.6551
CUST_34668_PI429641271		2.36734	1.24327		2.76238	1.46591		-1.64029	-0.713948	0.00662632	-14.21	-3.82883	0.00446118	-20.1943	-4.33588	223849	tribolium_TC004010/73.6	cuticle protein/ARP2_G3069	hxAUG26us18g190t1			CUST_34668_PI429641271	1187	7.5003e-05	linear	L.dec	1292.31	292.186
CUST_36479_PI429641271		1.2348	0.304283		1.39352	0.478729		-4.93131	-2.30197		-4.15403	-2.05451	0.000318306	-19.786	-4.30641	18318						CUST_36479_PI429641271	1290	4.31503e-05	linear	L.dec	1188.36	362.584
CUST_34446_PI429641271		1.38208	0.46684		1.65324	0.725292		-3.31031	-1.72697	0.0012976	-16.0741	-4.00666	0.00128102	-19.5071	-4.28593	241217	tribolium_TC004010/72.8	cuticle protein/ARP2_G10480	hxAUG25s18g128t1			CUST_34446_PI429641271	1169	5.06974e-05	linear	L.dec	1213.84	391.648
CUST_34368_PI429641271		1.30798	0.387339		1.62045	0.696397		-3.35658	-1.74699	0.0012863	-15.9784	-3.99805	0.00125041	-19.4828	-4.28413	241176	tribolium_TC004010/73.9	cuticle protein/ARP2_G11211	hxAUG26us18g60t1			CUST_34368_PI429641271	1160	5.32051e-05	linear	L.dec	1214.8	389.997
CUST_36263_PI429641271		1.21882	0.285488		1.41974	0.505627		-3.15073	-1.65569	0.00168807	-10.5115	-3.39389	0.000442195	-19.42	-4.27947	100075	tribolium_TC004010/72.4	cuticle protein/ARP2_G11211	hxAUG26us13g292t1			CUST_36263_PI429641271	1272	3.54619e-05	linear	L.dec	1072.18	398.71
CUST_36480_PI429641271		1.37126	0.455503		1.54891	0.631251	0.00753467	-6.94743	-2.79648		-4.26783	-2.0935	0.000422309	-19.4122	-4.27889	326410	tribolium_TC004010/81.6	cuticle protein/ARP2_G11211	hxNCBI_GNO_140564			CUST_36480_PI429641271	1291	3.77617e-05	linear	L.dec	1331.61	312.166
CUST_19495_PI429641271		2.13291	1.09283		2.64559	1.40359		-1.95282	-0.965556	0.00367591	-16.3109	-4.02777	0.00410456	-19.3241	-4.27233	260707	tribolium_TC004010/76.3	cuticle protein/ARP2_G10480	hxAUG25s142g211t1			CUST_19495_PI429641271	429	6.38304e-05	log-Gauss-probit	lGP.bell	1046.38	113.751
CUST_16800_PI429641271		2.00921	1.00663		2.50271	1.32349		-1.38289	-0.467692	0.00859516	-15.5011	-3.9543	0.00892213	-19.1148	-4.25662	324149	tribolium_TC013128/57.8	conserved protein/ARP2_G113	hxNCBI_GNO_258464			CUST_16800_PI429641271	282	0.000148928	linear	L.dec	1384.13	252.178
CUST_19494_PI429641271		2.12788	1.08942		2.4621	1.29989		-1.96746	-0.976333	0.00347747	-17.1376	-4.09909	0.00465566	-19.0799	-4.25398	260707	tribolium_TC004010/76.3	cuticle protein/ARP2_G10480	hxAUG25s142g211t1			CUST_19494_PI429641271	428	7.25472e-05	linear	L.dec	1314.23	322.742
CUST_23162_PI429641271		-1.23459	-0.304032		-1.14796	-0.199073	0.00246922	-8.42313	-3.07436	0.00130917	-10.9136	-3.44806	0.000299655	-19.0038	-4.24822	313994	none	expressed protein	hxAUG25p1s10g259t1			CUST_23162_PI429641271	638	2.07767e-05	Gauss-probit	GP.bell	593.712	404.871
CUST_27675_PI429641271		2.86754	1.51981		3.66236	1.87277		-4.11661	-2.04146		-9.10239	-3.18625		-18.997	-4.2477	301173	tribolium_TC003363/72.4	cuticle protein/ARP2_G11211	hxAUG25s121g245t1			CUST_27675_PI429641271	865	0.000128636	log-Gauss-probit	lGP.bell	1068.66	107.862
CUST_35725_PI429641271		3.3968	1.76418		3.96105	1.98588		-3.25636	-1.70326	0.00725581	-13.0345	-3.70426	0.0045425	-18.8563	-4.23697	99823						CUST_35725_PI429641271	1250	3.37612e-05	log-Gauss-probit	lGP.bell	950.441	96.6234
CUST_34369_PI429641271		1.29787	0.37615		1.57072	0.651423		-3.51559	-1.81377	0.000975698	-16.9249	-4.08107	0.0012852	-18.7198	-4.22649	241176	tribolium_TC004010/73.9	cuticle protein/ARP2_G11211	hxAUG26us18g60t1			CUST_34369_PI429641271	1161	4.97835e-05	linear	L.dec	1229.49	408.528
CUST_46856_PI429641271	0.00135669	-13.9482	-3.80201	0.00104284	-16.9527	-4.08345		-5.7947	-2.53473		-1.93177	-0.949926	0.00105578	-18.6599	-4.22187	258513	none	unknown	hxJGI_V11_258513			CUST_46856_PI429641271
CUST_11821_PI429641271		-1.5593	-0.640902		1.08884	0.122791		-2.57746	-1.36595	0.0011597	-5.38994	-2.43027	0.000143042	-18.4678	-4.20694	310805	CNTP2_HUMAN/105	neurexin IV/ARP2_G19	hxNCBI_GNO_522034	Q8WYK1		CUST_11821_PI429641271	85	3.50365e-06	linear	L.dec	807.561	373.429
CUST_50675_PI429641271		-1.43932	-0.525389		-1.10804	-0.14801		-3.35166	-1.74488		-3.36115	-1.74895	0.000322712	-17.7065	-4.14621	338194	tribolium_TC003830/91.3	pupal cuticle protein/ARP2_G94	hxAUG25s2123g91t1	P92192		CUST_50675_PI429641271	1832	0.000113154	linear	L.dec	1170.28	347.257
CUST_37715_PI429641271		-1.66834	-0.73841		-1.10352	-0.142111		-1.83948	-0.879294	0.00345801	-8.59861	-3.1041	0.000353391	-17.7056	-4.14614	307926	tribolium_TC003830/91.3	pupal cuticle protein/ARP2_G94	hxJGI_V11_307926	P92192		CUST_37715_PI429641271	1356	5.75595e-05	linear	L.dec	1056.57	221.571
CUST_34447_PI429641271		1.31355	0.393466		1.55142	0.633587		-3.43343	-1.77965	0.00121399	-15.6092	-3.96432	0.00150464	-17.5928	-4.13691	241217	tribolium_TC004010/72.8	cuticle protein/ARP2_G10480	hxAUG25s18g128t1			CUST_34447_PI429641271	1170	5.8699e-05	linear	L.dec	1241.72	408.37
CUST_19336_PI429641271		3.36032	1.7486		3.99155	1.99695		-1.45034	-0.536394		-15.9939	-3.99945		-17.0654	-4.093	327229	tribolium_TC004010/81.3	cuticle protein/ARP2_G11211	hxAUG26us88g41t1			CUST_19336_PI429641271	417	0.000101997	log-Gauss-probit	lGP.bell	1271.15	70.6844
CUST_23002_PI429641271		-2.14055	-1.09798		-2.92321	-1.54756	0.00675957	-6.54552	-2.71051		-2.82416	-1.49782	0.000271776	-16.8276	-4.07276	300372	none	expressed protein/ARP2_G17026	hxJGI_V11_300372			CUST_23002_PI429641271	624	0.000175448	linear	L.dec	1692.75	320.308
CUST_15253_PI429641271		-1.17335	-0.230637		-1.10519	-0.144299		-4.37881	-2.13054		-4.43463	-2.14881	0.000364728	-16.7884	-4.06939	305009	tribolium_TC014501/88.2	conserved protein/ARP2_G9973	hxAUG25s32g186t1	P52302		CUST_15253_PI429641271	214	8.07754e-05	linear	L.dec	1134.78	324.512
CUST_37707_PI429641271		2.08482	1.05992		2.60251	1.3799		-1.10666	-0.146209		-11.9487	-3.57878		-16.7046	-4.06217	253427	tribolium_TC013137/56.6	pupal cuticle protein/ARP2_G7396	hxAUG25s70g95t1			CUST_37707_PI429641271	1352	0.000209273	linear	L.dec	1426.17	211.295
CUST_10381_PI429641271		1.57063	0.651344		1.85242	0.889411		-3.00105	-1.58547	0.00179126	-14.9313	-3.90026	0.00234219	-16.5369	-4.04761	106939	tribolium_TC004010/79.0	cuticle protein/ARP2_G11211	hxAUG26us46g35t1			CUST_10381_PI429641271	20	6.02402e-05	log-Gauss-probit	lGP.bell	883.118	181.666
CUST_40999_PI429641271		-1.65219	-0.72438		-3.33163	-1.73623	0.00173186	-10.0769	-3.33297	0.00130132	-12.0579	-3.59191	0.000613066	-16.3769	-4.03359	307645	none	aspartyl beta-hydroxylase variant/ARP2_G25409	hxAUG26us67g143t1			CUST_40999_PI429641271	1502	0.000101997	exponential	E.dec.convex	345.935	233.82
CUST_36481_PI429641271		1.43738	0.523441		1.55604	0.637881		-6.29964	-2.65527		-5.23359	-2.3878	0.00131783	-16.1181	-4.01061	326410	tribolium_TC004010/81.6	cuticle protein/ARP2_G11211	hxNCBI_GNO_140564			CUST_36481_PI429641271	1292	9.32623e-05	linear	L.dec	1398.27	321.33
CUST_50466_PI429641271		2.06398	1.04543		2.72707	1.44735		-1.55224	-0.634348	0.00672433	-12.7711	-3.67481	0.00617546	-16.0894	-4.00803	269506	tribolium_TC013137/57.4	conserved protein/ARP2_G113	hxAUG26us924g122t1			CUST_50466_PI429641271	1821	9.10833e-05	linear	L.dec	1340.88	283.232
CUST_37857_PI429641271		2.20845	1.14303		2.76118	1.46529		-1.10849	-0.148597		-11.2773	-3.49534		-15.9804	-3.99823	253512	tribolium_TC013137/57.4	pupal cuticle protein/ARP2_G7396	hxNCBI_GNO_478513			CUST_37857_PI429641271	1367	0.000207259	linear	L.dec	1433.94	237.287
CUST_10380_PI429641271		1.57547	0.655785		1.9275	0.946728		-2.84144	-1.50662	0.00180691	-14.6129	-3.86917	0.00246455	-15.9567	-3.99609	106939	tribolium_TC004010/79.0	cuticle protein/ARP2_G11211	hxAUG26us46g35t1			CUST_10380_PI429641271	19	5.89177e-05	log-Gauss-probit	lGP.bell	892.543	179.14
CUST_60596_PI429641271		1.7562	0.812461		1.39951	0.484925	0.00597382	-6.67642	-2.73907	0.000822672	-15.6725	-3.97016	0.0014527	-15.7098	-3.97359	328125						CUST_60596_PI429641271	2128	2.89723e-05	log-Gauss-probit	lGP.bell	650.129	193.834
CUST_34539_PI429641271		1.73396	0.794074		2.08772	1.06193		-2.62128	-1.39027	0.0026899	-13.2992	-3.73327	0.00313131	-15.2878	-3.93431	241271	tribolium_TC004010/79.0	cuticle protein/ARP2_G3069	hxAUG26res18g124t1			CUST_34539_PI429641271	1177	6.58253e-05	log-Gauss-probit	lGP.bell	935.699	151.373
CUST_23724_PI429641271	0.000893998	-20.7577	-4.37558	0.00315314	-11.4544	-3.51783		-6.40767	-2.6798		-2.24159	-1.16452	0.00179141	-15.176	-3.92372	326717	tribolium_TC001185/76.3	ionotropic glutamate receptor subunit ia/ARP2_G71	hxAUG25s83g11t1	P39087		CUST_23724_PI429641271	680	0.000215302	log-Gauss-probit	lGP.U	115.218	83.9857
CUST_34695_PI429641271		1.77372	0.826775		2.02724	1.01951		-2.42475	-1.27784	0.0022864	-13.134	-3.71524	0.00265168	-15.0754	-3.91413	27026	tribolium_TC004010/78.2	cuticle protein/ARP2_G3069	hxAUG25s18g262t1			CUST_34695_PI429641271	1193	5.6114e-05	log-Gauss-probit	lGP.bell	944.283	144.01
CUST_15252_PI429641271		-1.15849	-0.212251		-1.09815	-0.135077		-4.58704	-2.19756		-4.35478	-2.1226	0.000441177	-14.9838	-3.90533	305009	tribolium_TC014501/88.2	conserved protein/ARP2_G9973	hxAUG25s32g186t1	P52302		CUST_15252_PI429641271	213	8.81136e-05	linear	L.dec	1177.8	341.664
CUST_26179_PI429641271		1.88176	0.912081		2.29805	1.20041		-1.33608	-0.418003	0.00875983	-12.8172	-3.68		-14.9034	-3.89757	315550	tribolium_TC004010/81.3	cuticle protein/ARP2_G11211	hxAUG25s14g246t1			CUST_26179_PI429641271	782	0.000168208	linear	L.dec	1405.31	255.168
CUST_44158_PI429641271		4.48496	2.1651		5.97585	2.57914		-1.13635	-0.184412		-13.905	-3.79753		-14.8849	-3.89578	327048	tribolium_TC014771/58.9	conserved protein	hxNCBI_GNO_392594			CUST_44158_PI429641271	1630	0.00011918	log-Gauss-probit	lGP.bell	1504.31	44.5741
CUST_49322_PI429641271		3.05074	1.60916		3.7826	1.91938		-1.51067	-0.595193		-16.9468	-4.08294		-14.7268	-3.88037	335940	tribolium_TC004010/81.3	cuticle protein/ARP2_G11211	hxAUG25s794g61t1			CUST_49322_PI429641271	1793	0.000101458	log-Gauss-probit	lGP.bell	1230.45	84.78
CUST_33242_PI429641271		2.79749	1.48413		2.69541	1.43051		-5.20559	-2.38006		-6.86171	-2.77857	0.00332147	-14.6412	-3.87196	111192	none	hypothetical protein/ARP2_G764	hxNCBI_GNO_254574			CUST_33242_PI429641271	1110	4.34561e-05	log-Gauss-probit	lGP.bell	797.56	130.124
CUST_56287_PI429641271		-1.6593	-0.730578		-1.56614	-0.647216		-5.68033	-2.50598		-2.69916	-1.43251	0.000388584	-14.6142	-3.8693	301816	tribolium_TC002907/55.8	conserved protein	hxAUG25s1497g149t1			CUST_56287_PI429641271	2009	0.000156802	linear	L.dec	1514.13	237.263
CUST_29761_PI429641271	0.000365107	6.21691	2.6362	0.00255986	3.59543	1.84617		-1.34107	-0.423382	0.000246554	-7.04813	-2.81724	0.000180684	-14.5334	-3.8613	109234	none	expressed protein/ARP2_G25217	hxNCBI_GNO_220484			CUST_29761_PI429641271	964	1.95034e-08	log-Gauss-probit	lGP.bell	66.0718	9.12124
CUST_44153_PI429641271		1.76002	0.815592		1.77911	0.831153		-2.05633	-1.04007	0.00314094	-6.42321	-2.6833	0.000318784	-14.4753	-3.85552	308781	none	expressed protein/ARP2_G8902	hxJGI_V11_308781			CUST_44153_PI429641271	1628	1.366e-05	linear	L.dec	1001.6	297.85
CUST_44105_PI429641271		1.99701	0.997843		2.28952	1.19505		-3.35861	-1.74786	0.00210496	-16.6188	-4.05474	0.00181799	-14.4489	-3.85289	327020	tribolium_TC004010/77.0	cuticle protein/ARP2_G11211	hxAUG25s86g84t1			CUST_44105_PI429641271	1618	3.37612e-05	log-Gauss-probit	lGP.bell	838.191	134.441
CUST_29759_PI429641271	0.00319713	2.74625	1.45746		1.94519	0.959914		-1.78072	-0.832458	0.000154863	-5.59719	-2.4847	0.000178905	-14.4167	-3.84967	307488	none	expressed protein/ARP2_G25217	hxNCBI_GNO_218484			CUST_29759_PI429641271	962	5.84589e-09	log-Gauss-probit	lGP.bell	65.2307	18.6434
CUST_29758_PI429641271	0.00055912	3.03362	1.60104	0.00396003	2.17088	1.11828		-1.69615	-0.762262	0.000150269	-5.53529	-2.46866	0.000178905	-14.2952	-3.83746	307488	none	expressed protein/ARP2_G25217	hxNCBI_GNO_218484			CUST_29758_PI429641271	961	6.941e-10	log-Gauss-probit	lGP.bell	56.3508	20.7035
CUST_34682_PI429641271		2.08933	1.06304		1.76835	0.822407	0.000166303	-6.22064	-2.63706	0.000149462	-12.4292	-3.63566	0.000178928	-14.1464	-3.82236	302551	tribolium_TC003117/254	dehydrogenase/reductase sdr family member/ARP2_G1054	hxAUG26res18g185t1	Q13268		CUST_34682_PI429641271	1190	6.95074e-09	log-Gauss-probit	lGP.bell	184.408	123.86
CUST_23163_PI429641271		-1.18467	-0.244481		-1.13432	-0.181833	0.00370397	-6.65671	-2.73481	0.00164935	-8.78752	-3.13546	0.000386741	-14.0976	-3.81738	313994	none	expressed protein	hxAUG25p1s10g259t1			CUST_23163_PI429641271	639	2.8583e-05	Gauss-probit	GP.bell	604.298	420.411
CUST_34694_PI429641271		1.8288	0.8709		2.1333	1.09309		-2.23909	-1.16291	0.00310441	-12.5673	-3.6516	0.00394755	-14.0352	-3.81097	27026	tribolium_TC004010/78.2	cuticle protein/ARP2_G3069	hxAUG25s18g262t1			CUST_34694_PI429641271	1192	7.17642e-05	log-Gauss-probit	lGP.bell	985.209	136.663
CUST_22953_PI429641271		-2.26041	-1.17658		-2.80291	-1.48693	0.00529011	-5.70531	-2.5123		-2.65132	-1.40671	0.0002273	-13.9442	-3.80159	300238	none	expressed protein/ARP2_G17026	hxJGI_V11_300238			CUST_22953_PI429641271	622	0.000147454	linear	L.dec	1702.88	298.402
CUST_36262_PI429641271		1.09764	0.134404		1.41179	0.497526		-3.04138	-1.60473	0.00207735	-9.17621	-3.1979	0.000862025	-13.8137	-3.78803	100075	tribolium_TC004010/72.4	cuticle protein/ARP2_G11211	hxAUG26us13g292t1			CUST_36262_PI429641271	1271	6.66316e-05	linear	L.dec	1174.3	380.711
CUST_19385_PI429641271	0.00984945	-3.11193	-1.63781		-1.93452	-0.951976		-2.65761	-1.41013	0.00259911	-4.05138	-2.01841	0.000157792	-13.7367	-3.77997	255841	tribolium_TC009654/51.6	juvenile hormone-inducible protein/ARP2_G189	hxNCBI_GNO_142604			CUST_19385_PI429641271	423	1.47607e-05	linear	L.dec	1123.13	340.198
CUST_34538_PI429641271		1.79237	0.841866		2.14799	1.10299		-2.45543	-1.29597	0.00318066	-12.3048	-3.62115	0.00421857	-13.5537	-3.76061	241271	tribolium_TC004010/79.0	cuticle protein/ARP2_G3069	hxAUG26res18g124t1			CUST_34538_PI429641271	1176	7.46669e-05	log-Gauss-probit	lGP.bell	959.17	143.502
CUST_19780_PI429641271		3.77936	1.91814		4.66728	2.22258		-1.65563	-0.727376		-9.60146	-3.26325		-13.393	-3.74341	237175	tribolium_TC000520/52.0	conserved protein/ARP2_G233	hxAUG25p1s9g122t1			CUST_19780_PI429641271	456	0.000121449	log-Gauss-probit	lGP.bell	1387.46	63.1402
CUST_18185_PI429641271		1.44034	0.526413		1.18392	0.243573	0.00598285	-1.99617	-0.997232	0.000166951	-3.85531	-1.94685	0.000178905	-13.2611	-3.72913	315693	tribolium_TC006463/230	zinc carboxypeptidase/ARP2_G638	hxAUG25s15g55t1	P15086		CUST_18185_PI429641271	370	1.09707e-08	linear	L.dec	566.93	278.928
CUST_23003_PI429641271		-2.22831	-1.15595		-2.74763	-1.45819	0.00166369	-6.63699	-2.73053		-2.46201	-1.29984	0.000205931	-13.2583	-3.72883	300372	none	expressed protein/ARP2_G17026	hxJGI_V11_300372			CUST_23003_PI429641271	625	9.45277e-05	linear	L.dec	1811.7	363.681
CUST_22021_PI429641271		1.2443	0.315336		1.56585	0.64695		-4.83433	-2.27332	0.00628087	-7.66532	-2.93835	0.00157392	-13.2343	-3.7262	302691	none	expressed protein/ARP2_G16949	hxAUG26us182g126t1			CUST_22021_PI429641271	575	8.52766e-05	linear	L.dec	1333.52	365.226
CUST_44152_PI429641271		1.79484	0.843856		1.88167	0.912015		-2.11185	-1.07851	0.00307647	-5.90424	-2.56175	0.000301725	-13.1273	-3.7145	308781	none	expressed protein/ARP2_G8902	hxJGI_V11_308781			CUST_44152_PI429641271	1627	1.05683e-05	linear	L.dec	1007.82	299.778
CUST_19755_PI429641271		3.77018	1.91463		4.60143	2.20208		-1.61282	-0.689589		-9.37543	-3.22889		-13.1244	-3.71418	313457	tribolium_TC000520/52.8	conserved protein/ARP2_G233	hxAUG26up1s9g75t1			CUST_19755_PI429641271	444	0.000118477	log-Gauss-probit	lGP.bell	1388.96	63.0241
CUST_17966_PI429641271		3.73249	1.90014		4.68716	2.22871		-1.66111	-0.732148		-9.47688	-3.24441		-13.0286	-3.70361	107622	tribolium_TC000520/52.8	conserved protein/ARP2_G233	hxAUG25s51g106t1			CUST_17966_PI429641271	343	9.79526e-05	log-Gauss-probit	lGP.bell	1327.73	63.288
CUST_37714_PI429641271		-1.70429	-0.769172		-1.10882	-0.14902		-1.75863	-0.814448	0.00306706	-8.24478	-3.04348	0.000716039	-12.851	-3.68381	307926	tribolium_TC003830/91.3	pupal cuticle protein/ARP2_G94	hxJGI_V11_307926	P92192		CUST_37714_PI429641271	1355	9.30013e-05	linear	L.dec	1163.19	246.828
CUST_19781_PI429641271		3.88755	1.95886		4.5963	2.20047		-1.61058	-0.68758		-9.59684	-3.26256		-12.7475	-3.67214	237175	tribolium_TC000520/52.0	conserved protein/ARP2_G233	hxAUG25p1s9g122t1			CUST_19781_PI429641271	457	0.000117806	log-Gauss-probit	lGP.bell	1394.56	62.7275
CUST_19785_PI429641271		3.70307	1.88872		4.59771	2.20092		-1.66404	-0.734693		-9.7595	-3.28681		-12.7413	-3.67144	237177	tribolium_TC000520/51.6	conserved protein/ARP2_G233	hxAUG25p1s9g124t1			CUST_19785_PI429641271	459	0.00011981	log-Gauss-probit	lGP.bell	1371.98	64.1184
CUST_17967_PI429641271		3.9531	1.98299		4.63924	2.21389		-1.79931	-0.847447		-9.47893	-3.24472		-12.7088	-3.66776	107622	tribolium_TC000520/52.8	conserved protein/ARP2_G233	hxAUG25s51g106t1			CUST_17967_PI429641271	344	0.000113661	log-Gauss-probit	lGP.bell	1362.68	65.5618
CUST_34680_PI429641271		1.81537	0.860265		1.54712	0.629588	0.000169905	-5.54298	-2.47066	0.000149455	-11.9283	-3.57631	0.00017894	-12.6486	-3.66091	241363	tribolium_TC003117/260	dehydrogenase/reductase sdr family member/ARP2_G1054	hxAUG26us18g196t1	Q13268		CUST_34680_PI429641271	1189	1.09707e-08	log-Gauss-probit	lGP.bell	218.303	134.12
CUST_19784_PI429641271		3.84288	1.94219		4.61565	2.20653		-1.56908	-0.64992		-9.48885	-3.24623		-12.6409	-3.66003	237177	tribolium_TC000520/51.6	conserved protein/ARP2_G233	hxAUG25p1s9g124t1			CUST_19784_PI429641271	458	0.000118622	log-Gauss-probit	lGP.bell	1403.06	62.584
CUST_19765_PI429641271		3.5458	1.82611		4.40437	2.13893		-1.33091	-0.412416		-10.8967	-3.44582		-12.4905	-3.64276	313462	tribolium_TC005940-GA/53.1	conserved protein	hxAUG26up1s9g80t1			CUST_19765_PI429641271	448	0.000194325	log-Gauss-probit	lGP.bell	1539.08	65.2485
CUST_26450_PI429641271		-1.18455	-0.244334		1.29673	0.374881		-2.5757	-1.36496	0.0043956	-7.76759	-2.95747	0.00103611	-12.4525	-3.63836	328645	none	expressed protein	hxAUG25s106g164t1			CUST_26450_PI429641271	819	9.10833e-05	linear	L.dec	1169.3	360.255
CUST_18682_PI429641271		1.6451	0.718173		1.3364	0.418353	0.00263419	-3.38342	-1.75848	0.000167849	-8.26667	-3.04731	0.000181534	-12.2429	-3.61388	240263	tribolium_TC014687/264	para-nitrobenzyl esterase/ARP2_G1902	hxAUG26us15g247t1	P33438		CUST_18682_PI429641271	394	5.6636e-07	log-Gauss-probit	lGP.bell	645.8	123.435
CUST_35724_PI429641271		3.72509	1.89728		4.15415	2.05455		-2.78969	-1.48011	0.00989756	-11.2946	-3.49757		-12.1135	-3.59855	99823						CUST_35724_PI429641271	1249	5.22594e-05	log-Gauss-probit	lGP.bell	1028.17	92.4508
CUST_19766_PI429641271		3.79384	1.92366		4.67905	2.22622		-1.63303	-0.707551		-9.27992	-3.21411		-11.9002	-3.57292	313463	tribolium_TC000520/51.6	conserved protein/ARP2_G233	hxAUG26up1s9g81t1			CUST_19766_PI429641271	449	0.000128591	log-Gauss-probit	lGP.bell	1422.67	61.7425
CUST_50246_PI429641271		1.02536	0.0361292		1.22222	0.289505		-1.53748	-0.620569		-2.29045	-1.19563	0.00057729	-11.8399	-3.56558	17071						CUST_50246_PI429641271	1814	0.000194325	exponential	E.dec.concave	1646.31	485.146
CUST_60526_PI429641271		1.09743	0.134129		1.08009	0.111151		-2.46168	-1.29964	0.000159486	-9.11432	-3.18814	0.000182612	-11.8021	-3.56097	347771						CUST_60526_PI429641271	2118	1.8918e-06	log-Gauss-probit	lGP.bell	716.156	505.106
CUST_3056_PI429641271		5.67697	2.50512		6.09052	2.60656		-3.19368	-1.67522		-12.0522	-3.59123		-11.7919	-3.55973	234550	none	expressed protein	hxAUG25p1s4g258t1			CUST_3056_PI429641271	982	0.000114342	log-Gauss-probit	lGP.bell	1494.92	89.3457
CUST_60486_PI429641271		-1.50957	-0.594136		-2.12709	-1.08888		-2.33372	-1.22263		-2.1373	-1.09579	0.000160792	-11.7912	-3.55963	347758						CUST_60486_PI429641271	2105	3.06659e-05	exponential	E.dec.concave	1767.54	538.191
CUST_42784_PI429641271		1.79258	0.842038		2.20078	1.13802		-4.00933	-2.00336	0.00606302	-15.942	-3.99476	0.00816581	-11.7904	-3.55954	259063	none	expressed protein	hxAUG25s119g148t1			CUST_42784_PI429641271	1559	0.000125018	log-Gauss-probit	lGP.bell	872.15	169.417
CUST_60488_PI429641271		-1.49513	-0.580267		-1.98607	-0.989915		-2.3467	-1.23064		-2.07683	-1.05438	0.000164465	-11.7307	-3.55222	347784						CUST_60488_PI429641271	2107	4.30816e-05	exponential	E.dec.concave	1790.83	463.152
CUST_18138_PI429641271		2.64721	1.40447		2.99075	1.58051		-3.77566	-1.91673	0.00141806	-18.0367	-4.17286	0.00314814	-11.713	-3.55004	223327	none	expressed protein	hxAUG26us15g16t1			CUST_18138_PI429641271	362	1.80709e-05	log-Gauss-probit	lGP.bell	802.191	124.012
CUST_17861_PI429641271		2.1805	1.12466		1.64124	0.714782	0.000273018	-3.78517	-1.92036	0.000149652	-8.53789	-3.09388	0.000178928	-11.6609	-3.5436	249931	none	expressed protein	hxAUG26us51g34t1			CUST_17861_PI429641271	335	1.09707e-08	log-Gauss-probit	lGP.bell	167.441	88.6239
CUST_19767_PI429641271		3.96601	1.98769		4.81569	2.26774		-1.57553	-0.655838		-9.23712	-3.20744		-11.5908	-3.53491	313463	tribolium_TC000520/51.6	conserved protein/ARP2_G233	hxAUG26up1s9g81t1			CUST_19767_PI429641271	450	9.79327e-05	log-Gauss-probit	lGP.bell	1372.75	64.1881
CUST_28873_PI429641271		-3.00959	-1.58956		-2.0968	-1.06819		-1.6668	-0.737081		-1.63191	-0.706561	0.000159673	-11.4691	-3.51968	302336	C1QT3_HUMAN/52.8	Complement C1q tumor necrosis factor-related protein 3/sw	hxAUG25s17g420t1			CUST_28873_PI429641271	925	2.32013e-05	linear	L.dec	1854.05	296.354
CUST_31103_PI429641271		2.88937	1.53076		3.27027	1.70941		-2.88928	-1.53071		-13.8552	-3.79236		-11.4588	-3.51838	318119	tribolium_TC004010/77.4	cuticle protein/ARP2_G11211	hxAUG25s23g189t1			CUST_31103_PI429641271	1015	8.36714e-05	log-Gauss-probit	lGP.bell	1010.73	95.0175
CUST_16306_PI429641271		-1.98852	-0.991693		-1.698	-0.763835	0.00470587	-8.4511	-3.07914	0.00105139	-15.4251	-3.94721	0.00238156	-11.2569	-3.49274	238385	tribolium_TC002307/336	conserved protein/ARP2_G4751	hxAUG26up1s11g177t1			CUST_16306_PI429641271	254	0.000137288	exponential	E.dec.convex	491.153	226.706
CUST_44113_PI429641271		2.12423	1.08694		2.36066	1.23919		-3.00834	-1.58897	0.00296671	-9.11892	-3.18886	0.00262719	-11.0807	-3.46998	308776	tribolium_TC004010/75.1	cuticle protein/ARP2_G476	hxAUG26res86g78t1			CUST_44113_PI429641271	1620	3.07459e-05	log-Gauss-probit	lGP.bell	853.811	120.725
CUST_27674_PI429641271		3.0242	1.59656		3.27906	1.71328		-3.95166	-1.98246		-10.523	-3.39547		-10.8789	-3.44346	301173	tribolium_TC003363/72.4	cuticle protein/ARP2_G11211	hxAUG25s121g245t1			CUST_27674_PI429641271	864	0.000123442	log-Gauss-probit	lGP.bell	996.21	111.346
CUST_36493_PI429641271		2.66928	1.41645		2.8306	1.50111		-2.47262	-1.30604	0.00676551	-14.324	-3.84036	0.00864376	-10.8626	-3.44129	201180	tribolium_TC003363/73.2	cuticle protein/ARP2_G8020	hxAUG25s79g70t1	Q9V7U0		CUST_36493_PI429641271	1299	7.5003e-05	log-Gauss-probit	lGP.bell	1016.59	101.338
CUST_49245_PI429641271		1.16191	0.216501		1.30409	0.383044		-2.59428	-1.37533		-3.66148	-1.87243	0.00112977	-10.8476	-3.4393	229446	tribolium_TC004548/93.6	pupal cuticle protein/ARP2_G537	hxAUG26res187g17t1	P27779		CUST_49245_PI429641271	1781	0.000200837	linear	L.dec	1228.46	323.772
CUST_19764_PI429641271		3.45554	1.78891		4.39035	2.13434		-1.29444	-0.372326		-9.22564	-3.20565		-10.6339	-3.4106	313462	tribolium_TC005940-GA/53.1	conserved protein	hxAUG26up1s9g80t1			CUST_19764_PI429641271	447	0.000152106	log-Gauss-probit	lGP.bell	1505.89	60.9451
CUST_22020_PI429641271		1.08988	0.124166		1.29187	0.369459		-5.56999	-2.47767	0.00532115	-7.51428	-2.90963	0.00262685	-10.5982	-3.40574	302691	none	expressed protein/ARP2_G16949	hxAUG26us182g126t1			CUST_22020_PI429641271	574	0.000128591	log-Gauss-probit	lGP.bell	661.371	457.032
CUST_24081_PI429641271		-1.87711	-0.908513		-1.94834	-0.962243	0.000505841	-4.32725	-2.11345	0.00446544	-2.9913	-1.58077	0.000157615	-10.5628	-3.40092	308278	tribolium_TC002418/64.7	conserved protein/ARP2_G19832	hxAUG26res77g65t1			CUST_24081_PI429641271	696	7.8434e-06	linear	L.dec	1136.89	357.994
CUST_35573_PI429641271		9.34625	3.22439		9.89829	3.30718		-1.03864	-0.0546911		-7.14665	-2.83727		-10.5031	-3.39274	99762	tribolium_TC004010/79.0	cuticle protein/ARP2_G11211	hxAUG26us13g13t1			CUST_35573_PI429641271	1242	6.29604e-05	log-Gauss-probit	lGP.bell	184.196	54.0119
CUST_36492_PI429641271		2.75651	1.46284		2.99874	1.58436		-2.31557	-1.21137	0.00730532	-14.101	-3.81773		-10.4431	-3.38447	201180	tribolium_TC003363/73.2	cuticle protein/ARP2_G8020	hxAUG25s79g70t1	Q9V7U0		CUST_36492_PI429641271	1298	7.55832e-05	log-Gauss-probit	lGP.bell	1045.66	99.8479
CUST_60928_PI429641271		3.02105	1.59505		3.5642	1.83358		-4.50573	-2.17176	0.00632349	-10.4694	-3.3881	0.00391362	-10.1275	-3.3402	313476						CUST_60928_PI429641271	2150	1.95592e-05	log-Gauss-probit	lGP.bell	760.263	128.17
CUST_36486_PI429641271		3.32761	1.73449		4.21436	2.07531		-2.25051	-1.17025		-15.6606	-3.96906		-10.1256	-3.33994	18338	tribolium_TC004010/75.9	cuticle protein/ARP2_G11211	hxAUG26res79g63t1			CUST_36486_PI429641271	1296	0.000132167	log-Gauss-probit	lGP.bell	1252.35	85.5756
CUST_535_PI429641271		-1.67302	-0.742454		-1.86617	-0.900083	0.00277747	-10.0025	-3.32229	0.00188252	-9.93702	-3.31281	0.00374632	-10.0851	-3.33416	105361	none	expressed protein	hxJGI_V11_105361			CUST_535_PI429641271	1927	0.000179679	exponential	E.dec.convex	452.865	237.683
CUST_60498_PI429641271		2.36621	1.24258		1.77767	0.829988	0.00171036	-3.51146	-1.81207	0.000159728	-8.45395	-3.07963	0.000185477	-10.0583	-3.33031	347753						CUST_60498_PI429641271	2111	1.93722e-07	log-Gauss-probit	lGP.bell	190.708	101.822
CUST_7006_PI429641271		2.04735	1.03376		1.79937	0.847493		-2.14561	-1.10139	0.000188189	-6.08909	-2.60623	0.000180748	-10.0058	-3.32276	302846	tribolium_TC005180/104	rost/ARP2_G4519	hxAUG26res19g39t1	O44252		CUST_7006_PI429641271	2199	2.23236e-07	log-Gauss-probit	lGP.bell	762.664	70.8989
CUST_6163_PI429641271		2.17129	1.11855		2.14601	1.10166		-2.83523	-1.50347	0.00068167	-10.3729	-3.37474	0.000464881	-9.92596	-3.31121	313063	tribolium_TC004010/82.8	cuticle protein/ARP2_G11679	hxAUG25p1s8g11t1			CUST_6163_PI429641271	2167	5.89317e-06	log-Gauss-probit	lGP.bell	768.892	122.425
CUST_60490_PI429641271	0.000746069	-2.67608	-1.42012	0.000576572	-3.32994	-1.7355	0.000496197	-3.14367	-1.65245	0.000191528	-4.36192	-2.12496	0.000157433	-9.88288	-3.30493	347761						CUST_60490_PI429641271
CUST_60491_PI429641271	0.000633702	-2.7044	-1.43531	0.000575383	-3.28938	-1.71782	0.000745108	-2.93751	-1.55459	0.000193317	-4.27954	-2.09746	0.000157431	-9.82134	-3.29592	347761						CUST_60491_PI429641271	2110	4.38434e-06	linear	L.dec	1162.74	462.708
CUST_30803_PI429641271		1.77101	0.82457		2.21923	1.15006		-5.14948	-2.36443	0.00369263	-14.1725	-3.82502	0.0069102	-9.7465	-3.28488	50764						CUST_30803_PI429641271	991	7.09998e-05	log-Gauss-probit	lGP.bell	748.874	172.526
CUST_18184_PI429641271		1.58689	0.666202		1.32818	0.409449		-1.73199	-0.792434	0.000566261	-3.45308	-1.78788	0.000178954	-9.74349	-3.28444	315693	tribolium_TC006463/230	zinc carboxypeptidase/ARP2_G638	hxAUG25s15g55t1	P15086		CUST_18184_PI429641271	369	2.28721e-07	linear	L.dec	710.459	293.211
CUST_6161_PI429641271		1.90284	0.928152		2.22994	1.157		-2.80525	-1.48813	0.00671556	-7.71129	-2.94697	0.00521704	-9.71967	-3.28091	313062	tribolium_TC004010/82.8	cuticle protein/ARP2_G11211	hxNCBI_GNO_24083			CUST_6161_PI429641271	2165	7.63419e-05	log-Gauss-probit	lGP.bell	919.231	134.529
CUST_53001_PI429641271		1.32509	0.406094		1.43137	0.517401		-3.49608	-1.80574	0.000596469	-11.7934	-3.55991	0.000682396	-9.65623	-3.27146	119347	none	unknown	hxJGI_V11_119347			CUST_53001_PI429641271	1911	2.39899e-05	log-Gauss-probit	lGP.bell	720.498	253.446
CUST_19754_PI429641271		4.07911	2.02825		6.02125	2.59006		-1.26834	-0.342947		-7.83024	-2.96906		-9.58567	-3.26088	313457	tribolium_TC000520/52.8	conserved protein/ARP2_G233	hxAUG26up1s9g75t1			CUST_19754_PI429641271	443	0.000108105	log-Gauss-probit	lGP.bell	1584.85	36.1063
CUST_53748_PI429641271		-2.29362	-1.19763		-2.08202	-1.05799	0.00804452	-3.18625	-1.67186		-1.72545	-0.786971	0.00016002	-9.48372	-3.24545	68233						CUST_53748_PI429641271	1940	3.177e-05	linear	L.dec	1683.66	285.425
CUST_17968_PI429641271		4.09166	2.03269		4.90134	2.29317		-1.395	-0.480269		-7.51025	-2.90886		-9.35001	-3.22497	323038						CUST_17968_PI429641271	345	0.00012904	log-Gauss-probit	lGP.bell	1605.23	51.6428
CUST_18139_PI429641271		2.56552	1.35925		2.90224	1.53717		-3.78045	-1.91856	0.00220776	-12.8868	-3.68782	0.00384769	-9.30807	-3.21848	223327	none	expressed protein	hxAUG26us15g16t1			CUST_18139_PI429641271	363	1.99579e-05	log-Gauss-probit	lGP.bell	783.687	126.527
CUST_19762_PI429641271		4.1719	2.06071		5.07501	2.34341		-1.41871	-0.504577		-7.17285	-2.84255		-9.27724	-3.2137	98282						CUST_19762_PI429641271	445	0.000149149	log-Gauss-probit	lGP.bell	1725.69	48.8782
CUST_19384_PI429641271		-1.72536	-0.7869		-1.89331	-0.92091		-2.79538	-1.48304	0.00987108	-4.06259	-2.0224	0.000259964	-9.24334	-3.20842	255841	tribolium_TC009654/51.6	juvenile hormone-inducible protein/ARP2_G189	hxNCBI_GNO_142604			CUST_19384_PI429641271	422	0.000156352	linear	L.dec	1132	359.522
CUST_26210_PI429641271		1.39969	0.485106		1.63585	0.710036		-2.40414	-1.26552		-3.98987	-1.99634	0.00101176	-9.19979	-3.2016	100339	tribolium_TC004010/83.2	cuticle protein/ARP2_G11211	hxJGI_V11_100339			CUST_26210_PI429641271	793	8.04988e-05	linear	L.dec	1190.1	409.763
CUST_13550_PI429641271		-1.13447	-0.182025		-1.0166	-0.0237515		-4.47471	-2.16179	0.00789252	-5.7361	-2.52007	0.00127268	-9.18963	-3.20001	312746	tribolium_TC005905/273	zinc carboxypeptidase/ARP2_G825	hxAUG25p1s7g19t1	Q6P8K8		CUST_13550_PI429641271	143	9.30333e-05	linear	L.dec	1294.32	359.283
CUST_19763_PI429641271		3.74614	1.9054		4.65428	2.21856		-1.41107	-0.496787		-8.01485	-3.00268		-9.18356	-3.19905	98282						CUST_19763_PI429641271	446	0.000123936	log-Gauss-probit	lGP.bell	1513.05	55.2192
CUST_60499_PI429641271		2.60269	1.38		1.95061	0.963926	0.00300789	-3.24737	-1.69927	0.000172341	-7.73889	-2.95213	0.000202222	-9.09225	-3.18464	347753						CUST_60499_PI429641271	2112	2.23236e-07	log-Gauss-probit	lGP.bell	170.512	97.6349
CUST_17969_PI429641271		4.1375	2.04876		4.89943	2.29261		-1.44385	-0.529922		-8.07792	-3.01398		-9.00125	-3.17013	323038						CUST_17969_PI429641271	346	0.000140007	log-Gauss-probit	lGP.bell	1645.53	51.8099
CUST_9448_PI429641271		1.66502	0.735543		1.73298	0.793252		-2.55638	-1.3541		-3.75021	-1.90697	0.00033904	-8.97047	-3.16518	310474	none	expressed protein/ARP2_G24988	hxAUG26rep2s2g95t1			CUST_9448_PI429641271	2291	1.5226e-05	linear	L.dec	1094.06	422.197
CUST_60487_PI429641271		-1.51487	-0.599197		-2.01873	-1.01345		-2.32714	-1.21856		-2.06589	-1.04677	0.00016877	-8.8001	-3.13752	347758						CUST_60487_PI429641271	2106	6.38304e-05	linear	L.dec	1272.84	264.694
CUST_20886_PI429641271		2.47231	1.30586		2.36011	1.23885		-6.94776	-2.79655	0.00299618	-22.7113	-4.50534		-8.7478	-3.12892	305361	none	expressed protein	hxAUG26res39g108t1			CUST_20886_PI429641271	532	7.50038e-05	log-Gauss-probit	lGP.bell	763.149	106.91
CUST_41321_PI429641271		2.6646	1.41392		2.17371	1.12016		-1.60617	-0.683621	0.00805386	-10.1861	-3.34854	0.0078306	-8.63054	-3.10945	129309	tribolium_TC005905/218	zinc carboxypeptidase/ARP2_G9425	hxAUG25s65g40t1	P48052		CUST_41321_PI429641271	1514	8.26978e-05	log-Gauss-probit	lGP.bell	1170.45	70.504
CUST_44381_PI429641271		1.56938	0.650197		1.9312	0.949499		-2.13546	-1.09455	0.00994072	-6.84037	-2.77407	0.00761388	-8.62834	-3.10908	245831	none	unknown	hxAUG25s34g39t1			CUST_44381_PI429641271	1637	0.000163781	linear	L.dec	1391.43	401.527
CUST_531_PI429641271		4.94957	2.3073		5.04713	2.33546		-1.20612	-0.270371		-5.84571	-2.54738		-8.61137	-3.10624	244756	C1QT2_HUMAN/65.1	conserved protein/ARP2_G329	hxAUG25s29g175t1	Q9Y5Z4		CUST_531_PI429641271	1915	0.000141881	log-Gauss-probit	lGP.bell	1939.69	40.8415
CUST_28872_PI429641271		-3.12265	-1.64277		-2.03782	-1.02703		-1.40578	-0.491367		-1.33035	-0.411806	0.000209876	-8.60693	-3.1055	302336	C1QT3_HUMAN/52.8	Complement C1q tumor necrosis factor-related protein 3/sw	hxAUG25s17g420t1			CUST_28872_PI429641271	924	7.75087e-05	linear	L.dec	NA	245.202
CUST_60489_PI429641271		-1.48242	-0.56795		-2.01322	-1.0095		-2.40493	-1.266		-2.06698	-1.04752	0.00016693	-8.49487	-3.08659	347784						CUST_60489_PI429641271	2108	5.73393e-05	linear	L.dec	1261.7	256.118
CUST_19671_PI429641271		2.4921	1.31736		2.66353	1.41334	0.00747866	-4.27334	-2.09537	0.00105387	-8.3006	-3.05321	0.00180691	-8.39899	-3.07022	313415	tribolium_TC005940-GA/57.0	conserved protein	hxAUG25p1s9g51t1			CUST_19671_PI429641271	438	5.98655e-06	log-Gauss-probit	lGP.bell	227.86	146.457
CUST_3397_PI429641271		-1.67056	-0.74033		-1.50971	-0.594268		-2.10613	-1.07459	0.000213872	-7.0955	-2.82691	0.000191532	-8.3104	-3.05492	311619	none	glucosyl/glucuronosyl transferases/ARP2_G3493	hxAUG25p2s4g62t1	Q9W594		CUST_3397_PI429641271	1140	1.99579e-05	linear	L.dec	1018.08	286.119
CUST_37856_PI429641271		2.60974	1.38391		3.05882	1.61297		-1.38152	-0.466253		-5.70202	-2.51147	0.0093963	-8.29489	-3.05222	253512	tribolium_TC013137/57.4	pupal cuticle protein/ARP2_G7396	hxNCBI_GNO_478513			CUST_37856_PI429641271	1366	7.33034e-05	log-Gauss-probit	lGP.bell	1274.68	71.2725
CUST_19752_PI429641271		3.92412	1.97237		4.74136	2.2453		-1.41485	-0.50065		-7.18947	-2.84589		-8.27178	-3.0482	237158	tribolium_TC005940-GA/52.8	conserved protein	hxAUG26up1s9g74t1			CUST_19752_PI429641271	441	0.000111942	log-Gauss-probit	lGP.bell	1551.21	54.7751
CUST_44098_PI429641271		1.94418	0.95916		2.21014	1.14413		-2.77171	-1.47078	0.0052954	-17.668	-4.14306		-8.26762	-3.04747	18317	tribolium_TC004010/70.5	cuticle protein/ARP2_G476	hxAUG26res86g73t1			CUST_44098_PI429641271	1615	0.000185089	log-Gauss-probit	lGP.bell	1049.94	138.805
CUST_31675_PI429641271	0.00135589	-12.6131	-3.65685	0.00243936	-9.9631	-3.3166	0.00270476	-7.54893	-2.91627		-1.60508	-0.682648	0.00343158	-8.24004	-3.04265	320679	tribolium_TC008860/60.8	focal adhesion kinase/ARP2_G1579	hxAUG26res36g128t1	P34152		CUST_31675_PI429641271	1033	0.000176451	log-Gauss-probit	lGP.U	106.465	71.4139
CUST_36487_PI429641271		3.03698	1.60264		3.83238	1.93824		-2.33908	-1.22594		-15.2154	-3.92746		-8.19262	-3.03433	18338	tribolium_TC004010/75.9	cuticle protein/ARP2_G11211	hxAUG26res79g63t1			CUST_36487_PI429641271	1297	0.000118667	log-Gauss-probit	lGP.bell	1207.17	93.1769
CUST_59839_PI429641271		4.259	2.09052		4.19894	2.07003		1.01599	0.022886		-6.96726	-2.80059		-8.18769	-3.03346	122928	none	expressed protein	hxNCBI_GNO_159464			CUST_59839_PI429641271	2061	0.000120006	log-Gauss-probit	lGP.bell	1703.64	27.0883
CUST_17860_PI429641271		2.593	1.37462		1.62134	0.697187	0.0044057	-2.97362	-1.57222	0.000428559	-5.15702	-2.36654	0.000212332	-8.03335	-3.006	249931	none	expressed protein	hxAUG26us51g34t1			CUST_17860_PI429641271	334	6.76707e-07	log-Gauss-probit	lGP.bell	160.674	63.424
CUST_44099_PI429641271		1.92038	0.941391		2.24585	1.16726		-2.71412	-1.44048	0.00355067	-17.7994	-4.15376		-8.02739	-3.00493	18317	tribolium_TC004010/70.5	cuticle protein/ARP2_G476	hxAUG26res86g73t1			CUST_44099_PI429641271	1616	0.000130173	log-Gauss-probit	lGP.bell	1004.86	140.321
CUST_43227_PI429641271		-1.09495	-0.130861		-1.05612	-0.0787728	0.0057575	-8.60163	-3.10461		-4.92873	-2.30122	0.00548684	-8.02011	-3.00362	309408	tribolium_TC013304/130	conserved protein/ARP2_G6098	hxAUG26res98g73t1	P48607		CUST_43227_PI429641271	1576	0.000171819	exponential	E.dec.convex	768.677	225.99
CUST_60407_PI429641271		-1.26994	-0.344755		-1.58808	-0.66728		-1.83684	-0.877228		-2.15245	-1.10598	0.000158506	-7.94347	-2.98977	347629						CUST_60407_PI429641271	2097	1.47607e-05	exponential	E.dec.concave	1408.01	399.885
CUST_36434_PI429641271		-1.94274	-0.958091		-1.85909	-0.894599	0.00612701	-2.46932	-1.30411	0.00551187	-2.38726	-1.25536	0.000157453	-7.91763	-2.98507	110922	none	expressed protein	hxAUG25s79g42t1			CUST_36434_PI429641271	1284	6.41611e-06	linear	L.dec	1066.09	345.833
CUST_19779_PI429641271		3.37835	1.75632		4.04553	2.01633		-1.58156	-0.661349		-6.52012	-2.7049		-7.89003	-2.98003	309050						CUST_19779_PI429641271	455	0.000138729	log-Gauss-probit	lGP.bell	1517.63	57.7519
CUST_53749_PI429641271		-1.60693	-0.684303		-1.74601	-0.804059		-2.92752	-1.54968		-2.21162	-1.1451	0.00017209	-7.84758	-2.97225	68233						CUST_53749_PI429641271	1941	6.76444e-05	linear	L.dec	1273.37	326.196
CUST_23646_PI429641271		-1.2899	-0.367262		-1.43753	-0.523594	0.000891222	-7.23672	-2.85534	0.000849734	-6.76903	-2.75895	0.000844123	-7.82897	-2.96882	238080	none	expressed protein	hxAUG26up2s10g11t1			CUST_23646_PI429641271	678	4.02985e-05	log-Gauss-probit	lGP.U	508.261	373.556
CUST_50467_PI429641271		2.5143	1.33015		2.98283	1.57668		-1.28532	-0.362127		-5.83769	-2.5454		-7.82721	-2.9685	269506	tribolium_TC013137/57.4	conserved protein/ARP2_G113	hxAUG26us924g122t1			CUST_50467_PI429641271	1822	9.02523e-05	log-Gauss-probit	lGP.bell	1315.84	68.2899
CUST_2458_PI429641271		-1.2459	-0.317189		-1.3175	-0.397801	0.00499909	-5.70538	-2.51232	0.00368991	-5.5687	-2.47734	0.00151724	-7.82034	-2.96723	221579	tribolium_TC012567/775	aromatic amino acid decarboxylase/ARP2_G592	hxNCBI_GNO_620054	P19113		CUST_2458_PI429641271	706	0.000108139	Gauss-probit	GP.bell	571.003	381.155
CUST_36435_PI429641271		-1.88941	-0.917933		-1.79113	-0.840871	0.00355441	-2.64739	-1.40457	0.00602766	-2.38856	-1.25614	0.00015747	-7.8191	-2.967	110922	none	expressed protein	hxAUG25s79g42t1			CUST_36435_PI429641271	1285	7.19756e-06	linear	L.dec	1067.67	361.536
CUST_46079_PI429641271		1.25499	0.327677		1.40875	0.494413	0.00109524	-4.65621	-2.21916	0.000208373	-11.7711	-3.55718	0.000275244	-7.80046	-2.96356	115953	none	unknown	hxJGI_V11_115953			CUST_46079_PI429641271	1688	3.24175e-06	log-Gauss-probit	lGP.bell	596.369	265.734
CUST_44150_PI429641271		-1.51864	-0.602777		-1.42201	-0.507934		-2.20042	-1.13778		-1.44671	-0.532779	0.000175322	-7.7752	-2.95888	255587	none	expressed protein/ARP2_G8902	hxAUG26us86g98t1			CUST_44150_PI429641271	1625	5.45397e-05	linear	L.dec	1473.11	203.604
CUST_19778_PI429641271		3.22182	1.68788		3.79433	1.92385		-1.52824	-0.611875		-6.41794	-2.68211		-7.73791	-2.95194	309050						CUST_19778_PI429641271	454	0.000151459	log-Gauss-probit	lGP.bell	1523.43	50.7896
CUST_44151_PI429641271		-1.42961	-0.515621		-1.41595	-0.501769		-2.12349	-1.08644		-1.44406	-0.530136	0.000182993	-7.63083	-2.93184	255587	none	expressed protein/ARP2_G8902	hxAUG26us86g98t1			CUST_44151_PI429641271	1626	6.39246e-05	linear	L.dec	1451.91	202.802
CUST_60406_PI429641271		-1.2231	-0.29054		-1.51297	-0.597383		-1.6931	-0.759666		-2.07323	-1.05188	0.00015884	-7.46783	-2.90069	347629						CUST_60406_PI429641271	2096	1.52549e-05	exponential	E.dec.concave	1424.06	421.47
CUST_13549_PI429641271		2.55874	1.35543		2.12677	1.08866		-1.77708	-0.829507	0.00807101	-10.1479	-3.34311		-7.45414	-2.89804	312745	tribolium_TC005905/294	zinc carboxypeptidase/ARP2_G825	hxAUG25p1s7g18t1	Q6P8K8		CUST_13549_PI429641271	142	0.000107732	log-Gauss-probit	lGP.bell	1165.75	81.1406
CUST_44894_PI429641271		-1.8386	-0.878605		-1.78356	-0.83476	0.00664825	-2.34411	-1.22904	0.00553659	-2.2872	-1.19358	0.000157442	-7.4207	-2.89155	262814	none	hypothetical protein/ARP2_G25546	hxNCBI_GNO_320844			CUST_44894_PI429641271	1653	5.22507e-06	linear	L.dec	1033.95	375.648
CUST_36495_PI429641271		2.63696	1.39888		2.92808	1.54996		-2.44256	-1.28839		-8.25231	-3.0448		-7.3975	-2.88704	18346						CUST_36495_PI429641271	1301	0.000118197	log-Gauss-probit	lGP.bell	1101.51	91.2408
CUST_43997_PI429641271		-1.94959	-0.963173		-1.48438	-0.569864	0.00149017	-4.05357	-2.01919	0.0016808	-3.75226	-1.90776	0.000178413	-7.35265	-2.87826	255502	none	expressed protein	hxAUG26us86g32t1			CUST_43997_PI429641271	1609	3.98429e-05	linear	L.dec	1249.48	472.537
CUST_6160_PI429641271		2.38339	1.25301		2.37532	1.24812		-3.06287	-1.61488	0.00208967	-7.76526	-2.95703	0.00151372	-7.30633	-2.86915	313062	tribolium_TC004010/82.8	cuticle protein/ARP2_G11211	hxNCBI_GNO_24083			CUST_6160_PI429641271	2164	1.11655e-05	log-Gauss-probit	lGP.bell	760.237	110.361
CUST_180_PI429641271	0.000546444	-4.62985	-2.21096	0.000482485	-4.50306	-2.1709	0.00399154	-2.97237	-1.57161	0.00427198	-2.58944	-1.37264	0.000173031	-7.30015	-2.86793	234839	CYGB_HUMAN/52.0	di-domain hemoglobin precursor/ARP2_G2466	hxAUG25p2s4g115t1	P04443		CUST_180_PI429641271	349	6.50149e-05	linear	L.dec	NA	464.218
CUST_36482_PI429641271		3.76165	1.91137		4.59849	2.20116		-2.23736	-1.1618		-10.5345	-3.39704		-7.27914	-2.86377	59192	tribolium_TC003363/68.2	cuticle protein/ARP2_G8020	hxAUG26res79g61t1	Q9V7U0		CUST_36482_PI429641271	1293	6.75797e-05	log-Gauss-probit	lGP.bell	1189.29	76.3633
CUST_13548_PI429641271		2.25831	1.17524		1.97643	0.982899		-1.88053	-0.911142	0.00608313	-13.0182	-3.70245		-7.27403	-2.86276	312745	tribolium_TC005905/294	zinc carboxypeptidase/ARP2_G825	hxAUG25p1s7g18t1	Q6P8K8		CUST_13548_PI429641271	141	0.000157312	log-Gauss-probit	lGP.bell	1184.8	93.3605
CUST_2456_PI429641271		-1.32641	-0.407531		-1.42802	-0.514017	0.00409633	-6.55859	-2.71339	0.00344914	-6.21716	-2.63625	0.00366343	-7.2171	-2.85142	96799						CUST_2456_PI429641271	703	0.000161513	exponential	E.dec.convex	529.961	235.349
CUST_36272_PI429641271		2.503	1.32366		2.95161	1.5615		-1.34476	-0.427347		-9.72785	-3.28212		-7.19818	-2.84763	301391	tribolium_TC004010/77.0	cuticle protein/ARP2_G11211	hxAUG26us13g295t1			CUST_36272_PI429641271	1273	0.000192192	log-Gauss-probit	lGP.bell	1422.43	47.3503
CUST_18683_PI429641271		1.4222	0.508124		1.13938	0.188248	0.00596365	-2.56508	-1.35901	0.000198776	-5.51086	-2.46228	0.00019946	-7.18281	-2.84455	240263	tribolium_TC014687/264	para-nitrobenzyl esterase/ARP2_G1902	hxAUG26us15g247t1	P33438		CUST_18683_PI429641271	395	2.42598e-06	log-Gauss-probit	lGP.bell	667.604	131.154
CUST_35947_PI429641271		-1.44358	-0.52965		-1.47407	-0.559809	0.000171016	-7.84893	-2.9725	0.000173833	-8.91981	-3.15701	0.000218742	-7.16392	-2.84075	315108	tribolium_TC009580/54.7	conserved protein	hxAUG26res13g151t1			CUST_35947_PI429641271	1256	3.94509e-06	log-Gauss-probit	lGP.U	445.117	307.888
CUST_48405_PI429641271		-1.21876	-0.285412		1.13688	0.185082		-1.60632	-0.683756	0.00698409	-4.32483	-2.11264	0.000786414	-7.13795	-2.83551	302183	tribolium_TC003830/93.2	pupal cuticle protein/ARP2_G94	hxAUG26us162g226t1	P92192		CUST_48405_PI429641271	1759	0.00010945	linear	L.dec	1132.64	365.724
CUST_35357_PI429641271		1.13623	0.184251		1.22958	0.298171		-2.17256	-1.1194		-2.88932	-1.53073	0.000533844	-7.12322	-2.83253	318851	tribolium_TC011724/140	conserved protein	hxAUG25s26g112t1			CUST_35357_PI429641271	1231	0.000101655	linear	L.dec	1134.28	377.264
CUST_43994_PI429641271		-1.53752	-0.620605		-1.26714	-0.341579	0.000533856	-6.60547	-2.72366	0.00040764	-8.03268	-3.00588	0.000512686	-7.11691	-2.83125	326971	none	expressed protein	hxAUG25s86g32t1			CUST_43994_PI429641271	1606	2.32906e-05	log-Gauss-probit	lGP.U	546.707	407.724
CUST_35356_PI429641271		1.10816	0.14817		1.17823	0.236622		-2.35384	-1.23502		-2.96274	-1.56693	0.000470086	-7.1159	-2.83105	318851	tribolium_TC011724/140	conserved protein	hxAUG25s26g112t1			CUST_35356_PI429641271	1230	9.10833e-05	linear	L.dec	1132.92	344.204
CUST_23647_PI429641271		-1.24007	-0.310417		-1.4619	-0.547842	0.000731738	-7.29153	-2.86622	0.000955691	-7.34898	-2.87754	0.000611449	-7.06764	-2.82123	238080	none	expressed protein	hxAUG26up2s10g11t1			CUST_23647_PI429641271	679	3.32743e-05	log-Gauss-probit	lGP.U	487.376	375.214
CUST_43995_PI429641271		-1.52954	-0.613094		-1.28696	-0.36397	0.000356837	-6.88696	-2.78387	0.000427976	-7.33751	-2.87529	0.000381053	-7.05816	-2.81929	326971	none	expressed protein	hxAUG25s86g32t1			CUST_43995_PI429641271	1607	1.87995e-05	log-Gauss-probit	lGP.U	573.178	502.455
CUST_7007_PI429641271		2.14586	1.10155		1.71855	0.781195		-1.89587	-0.922862	0.000598149	-4.48361	-2.16466	0.000220304	-7.04963	-2.81755	302846	tribolium_TC005180/104	rost/ARP2_G4519	hxAUG26res19g39t1	O44252		CUST_7007_PI429641271	2200	1.43794e-06	log-Gauss-probit	lGP.bell	840.594	53.2483
CUST_44895_PI429641271		-1.8287	-0.870819		-1.83514	-0.875888	0.0061663	-2.36321	-1.24075	0.00940189	-2.36412	-1.24131	0.000157572	-6.99392	-2.8061	262814	none	hypothetical protein/ARP2_G25546	hxNCBI_GNO_320844			CUST_44895_PI429641271	1654	1.25952e-05	linear	L.dec	1072.01	376.844
CUST_48103_PI429641271		-1.36509	-0.449001		-1.24114	-0.311669		-3.04223	-1.60513		-3.53499	-1.82171	0.000396138	-6.98348	-2.80395	333110	tribolium_TC011142/260	peritrophin-a/ARP2_G3097	hxAUG26us220g54t1			CUST_48103_PI429641271	1754	0.000111352	linear	L.dec	1160.39	320.379
CUST_3396_PI429641271		-1.08964	-0.123855		-1.50989	-0.594445		-1.74823	-0.805892	0.00182208	-3.61905	-1.85561	0.000171045	-6.84645	-2.77536	311619	none	glucosyl/glucuronosyl transferases/ARP2_G3493	hxAUG25p2s4g62t1	Q9W594		CUST_3396_PI429641271	1139	1.99579e-05	linear	L.dec	848.666	304.358
CUST_36494_PI429641271		2.38666	1.25499		2.89109	1.53161		-2.33643	-1.22431		-6.96574	-2.80028		-6.72918	-2.75043	18346						CUST_36494_PI429641271	1300	0.000162528	log-Gauss-probit	lGP.bell	1169.91	91.086
CUST_9449_PI429641271		1.65647	0.728109		1.69833	0.764119		-2.26362	-1.17863		-3.11521	-1.63933	0.000811953	-6.72271	-2.74904	310474	none	expressed protein/ARP2_G24988	hxAUG26rep2s2g95t1			CUST_9449_PI429641271	2292	3.78672e-05	linear	L.dec	1195.23	395.61
CUST_26388_PI429641271	0.00099226	-5.07818	-2.34431	0.0023022	-3.75335	-1.90818	0.00255138	-4.05854	-2.02096		-1.89181	-0.919769	0.00035108	-6.66736	-2.73712	315647	none	expressed protein	hxAUG26res14g261t1			CUST_26388_PI429641271
CUST_18130_PI429641271		2.99358	1.58187		3.27753	1.71261	0.00830724	-4.75551	-2.2496	0.00154849	-10.6256	-3.40948	0.00552121	-6.63659	-2.73044	301902	none	arginine/serine-rich splicing factor/ARP2_G740	hxAUG26us15g12t1	P26686		CUST_18130_PI429641271	356	7.14601e-06	log-Gauss-probit	lGP.bell	206.373	137.117
CUST_44380_PI429641271		1.50164	0.586543		1.73086	0.791489		-2.14513	-1.10107		-4.64662	-2.21618	0.00728959	-6.63052	-2.72912	245831	none	unknown	hxAUG25s34g39t1			CUST_44380_PI429641271	1636	0.000203682	linear	L.dec	1396.77	457.142
CUST_6156_PI429641271		2.67105	1.41741		3.28794	1.71719		-1.46111	-0.547066		-8.67794	-3.11735		-6.57007	-2.71591	236612	tribolium_TC004010/69.7	cuticle protein/ARP2_G11211	hxAUG26up1s8g8t1			CUST_6156_PI429641271	2162	0.000178379	log-Gauss-probit	lGP.bell	1460.14	72.8894
CUST_2457_PI429641271		-1.22385	-0.291428		-1.43753	-0.523589	0.00487979	-6.72488	-2.74951	0.00364528	-6.66491	-2.73659	0.00263205	-6.53275	-2.70769	96799						CUST_2457_PI429641271	705	0.000141308	log-Gauss-probit	lGP.U	547.664	342.524
CUST_11901_PI429641271		-1.41221	-0.497957		-1.58116	-0.66098		-2.2237	-1.15296	0.00440502	-2.83283	-1.50224	0.00016022	-6.52999	-2.70708	220785	none	c-type lectin ctl - mannose binding./ARP2_G5962	hxAUG25p1s3g271t1	P49300		CUST_11901_PI429641271	90	2.37588e-05	linear	L.dec	900.372	310.295
CUST_16564_PI429641271		-1.20462	-0.268572		-1.43333	-0.519373		-1.90802	-0.932076		-1.65469	-0.72656	0.000157848	-6.52397	-2.70575	194294	CBPA2_HUMAN/258	zinc carboxypeptidase/ARP2_G192	hxAUG26rep2s11g16t1	Q9VL86		CUST_16564_PI429641271	261	8.67212e-06	exponential	E.dec.concave	1655.73	483.3
CUST_56825_PI429641271	0.000206274	-8.4253	-3.07473	0.0047649	-3.75563	-1.90906		-2.59555	-1.37604		-1.95771	-0.96917	0.000339564	-6.5129	-2.7033	121108	none	unknown	hxJGI_V11_121108			CUST_56825_PI429641271
CUST_18131_PI429641271		2.95707	1.56417		3.2805	1.71392	0.00653111	-5.07353	-2.34299	0.0017277	-10.4048	-3.37917	0.00636156	-6.44708	-2.68865	301902	none	arginine/serine-rich splicing factor/ARP2_G740	hxAUG26us15g12t1	P26686		CUST_18131_PI429641271	357	7.52446e-06	log-Gauss-probit	lGP.bell	205.021	139.746
CUST_32944_PI429641271		2.74125	1.45484		3.24005	1.69602		-3.13236	-1.64725		-7.29948	-2.86779		-6.41859	-2.68226	323432	none	unknown	hxNCBI_GNO_342434			CUST_32944_PI429641271	1100	3.9774e-05	log-Gauss-probit	lGP.bell	870.426	108.534
CUST_41320_PI429641271		2.49307	1.31792		2.10806	1.07592		-1.91756	-0.939272	0.00967698	-8.74518	-3.12849		-6.40904	-2.68011	129309	tribolium_TC005905/218	zinc carboxypeptidase/ARP2_G9425	hxAUG25s65g40t1	P48052		CUST_41320_PI429641271	1513	0.000118622	log-Gauss-probit	lGP.bell	1154.69	79.471
CUST_21800_PI429641271		-1.03296	-0.0467865		-1.0316	-0.0448894		-2.85971	-1.51587		-1.906	-0.93055	0.000806922	-6.39263	-2.67641	240618	none	serine threonine-protein kinase/ARP2_G3209	hxJGI_V11_240618	O75460		CUST_21800_PI429641271	565	0.000158619	linear	L.dec	1406.99	289.179
CUST_17466_PI429641271		2.50715	1.32605		2.84768	1.50979		-1.60244	-0.680268		-4.54709	-2.18494	0.00841032	-6.36918	-2.67111	318408	tribolium_TC005758/235	conserved pseudouridine synthase kiaa1897/ARP2_G13483	hxNCBI_GNO_468244			CUST_17466_PI429641271	306	5.16659e-05	log-Gauss-probit	lGP.bell	1175.04	83.5303
CUST_37712_PI429641271		1.76348	0.818424		2.12826	1.08967		-1.6979	-0.763749		-4.51458	-2.17459	0.0044121	-6.32758	-2.66165	253430	tribolium_TC003832/52.8	pupal cuticle protein/ARP2_G537	hxAUG25s70g96t1	P27779		CUST_37712_PI429641271	1353	7.09998e-05	log-Gauss-probit	lGP.bell	1083.51	97.4045
CUST_10446_PI429641271		1.67107	0.740769		1.54155	0.624385	0.000261854	-3.97343	-1.99038	0.000163914	-5.68849	-2.50805	0.000199149	-6.32095	-2.66014	128904						CUST_10446_PI429641271	24	2.86785e-07	log-Gauss-probit	lGP.bell	237.184	133.378
CUST_20887_PI429641271		2.22282	1.15239		2.25537	1.17337		-6.04702	-2.59622	0.0040996	-15.3835	-3.94331		-6.31437	-2.65864	305361	none	expressed protein	hxAUG26res39g108t1			CUST_20887_PI429641271	533	8.99531e-05	log-Gauss-probit	lGP.bell	763.415	117.411
CUST_31999_PI429641271		-1.49262	-0.577848		-1.22504	-0.29283		-1.55314	-0.635184	0.000634831	-3.74317	-1.90426	0.00016353	-6.30773	-2.65712	224629	tribolium_TC013059/72.0	secreted protein/ARP2_G345	hxJGI_V11_224629	Q9V3Y3		CUST_31999_PI429641271	1053	1.2712e-05	linear	L.dec	887.236	297.406
CUST_28287_PI429641271	0.000466475	-1.68181	-0.750015	0.00037141	-1.80338	-0.850701	0.000185028	-2.24083	-1.16403	0.000142532	-3.87015	-1.95239	0.000157425	-6.29975	-2.6553	316292						CUST_28287_PI429641271
CUST_11900_PI429641271		-1.28939	-0.366691		-1.40378	-0.489315		-2.20754	-1.14244	0.00247116	-2.81157	-1.49138	0.000158423	-6.28677	-2.65232	220785	none	c-type lectin ctl - mannose binding./ARP2_G5962	hxAUG25p1s3g271t1	P49300		CUST_11900_PI429641271	89	1.05076e-05	linear	L.dec	815.799	290.127
CUST_12524_PI429641271		-1.65984	-0.731041		-1.71679	-0.779711	0.00207218	-4.36607	-2.12634	0.00192491	-4.13567	-2.04812	0.000395467	-6.24787	-2.64337	95750	PRG4_HUMAN/59.7	conserved protein/ARP2_G25026	hxNCBI_GNO_1700033			CUST_12524_PI429641271	112	0.000110549	exponential	E.dec.convex	441.413	224.489
CUST_31998_PI429641271		-1.55324	-0.635279		-1.31737	-0.397663		-1.49795	-0.582991	0.000395676	-3.75465	-1.90868	0.000159994	-6.24029	-2.64161	224629	tribolium_TC013059/72.0	secreted protein/ARP2_G345	hxJGI_V11_224629	Q9V3Y3		CUST_31998_PI429641271	1052	9.23278e-06	linear	L.dec	883.566	297.317
CUST_23036_PI429641271		3.0324	1.60046		3.27495	1.71147		-2.0445	-1.03175	0.00494715	-10.1452	-3.34273		-6.19258	-2.63054	300252	none	expressed protein	hxAUG26rep1s10g157t1			CUST_23036_PI429641271	629	3.74708e-05	log-Gauss-probit	lGP.bell	1042.45	95.6139
CUST_31522_PI429641271		-1.05648	-0.0792701		-1.24498	-0.316124		-1.5402	-0.623115		-1.32227	-0.403012	0.000157475	-6.19208	-2.63042	246487	none	expressed protein	hxJGI_V11_246487			CUST_31522_PI429641271	1027	2.14103e-06	exponential	E.dec.concave	1830.5	632.768
CUST_12525_PI429641271		-1.65446	-0.726361		-1.6964	-0.762475	0.00215958	-4.25656	-2.08969	0.00229719	-3.94908	-1.98152	0.000380926	-6.15869	-2.62262	95750	PRG4_HUMAN/59.7	conserved protein/ARP2_G25026	hxNCBI_GNO_1700033			CUST_12525_PI429641271	113	0.000111942	exponential	E.dec.convex	456.099	236.071
CUST_26163_PI429641271		2.34229	1.22792		2.80071	1.48579		-1.96977	-0.978026		-6.7289	-2.75037	0.00991078	-6.09181	-2.60687	100315	tribolium_TC004010/77.0	cuticle protein/ARP2_G11211	hxAUG25s14g238t1			CUST_26163_PI429641271	774	6.38655e-05	log-Gauss-probit	lGP.bell	1044.09	107.107
CUST_17971_PI429641271		3.74807	1.90615		4.37656	2.1298		-1.51699	-0.601208		-5.41759	-2.43765		-6.0702	-2.60174	27551	none	expressed protein	hxAUG26us51g84t1			CUST_17971_PI429641271	348	0.000111166	log-Gauss-probit	lGP.bell	1756.08	56.8449
CUST_46290_PI429641271		-1.09831	-0.135292		-1.04403	-0.0621595		-2.28455	-1.19191		-2.1902	-1.13107	0.000158518	-6.05541	-2.59822	116436	PAPS2_HUMAN/845	adenylsulfate kinase/ARP2_G653	hxAUG26res183g152t1	O43252		CUST_46290_PI429641271	1694	5.42345e-06	linear	L.dec	904.546	309.294
CUST_39725_PI429641271		1.48116	0.566724		1.1253	0.170309		-2.20285	-1.13937	0.00552442	-3.80074	-1.92628	0.000815163	-6.02668	-2.59136	59834	CBPA2_HUMAN/254	zinc carboxypeptidase/ARP2_G192	hxAUG25s85g56t1	Q9VL86		CUST_39725_PI429641271	1441	5.89676e-05	linear	L.dec	1144.46	319.325
CUST_26162_PI429641271		2.05586	1.03974		2.59001	1.37296		-2.04023	-1.02873		-6.0285	-2.5918	0.00634074	-5.99542	-2.58386	100315	tribolium_TC004010/77.0	cuticle protein/ARP2_G11211	hxAUG25s14g238t1			CUST_26162_PI429641271	773	5.76214e-05	log-Gauss-probit	lGP.bell	984.58	118.495
CUST_37706_PI429641271		1.89086	0.919046		2.13369	1.09335		-1.72632	-0.787696		-4.49958	-2.16979	0.00523154	-5.95747	-2.5747	253427	tribolium_TC013137/56.6	pupal cuticle protein/ARP2_G7396	hxAUG25s70g95t1			CUST_37706_PI429641271	1351	6.4475e-05	log-Gauss-probit	lGP.bell	1070.8	93.8195
CUST_19771_PI429641271		2.21595	1.14793		2.57283	1.36335		-1.82501	-0.867901		-4.4971	-2.16899	0.00935479	-5.93487	-2.56922	237169	none	expressed protein/ARP2_G233	hxAUG26rep1s9g82t1			CUST_19771_PI429641271	452	6.66316e-05	log-Gauss-probit	lGP.bell	1102.04	103.294
CUST_17970_PI429641271		3.6757	1.87802		4.24172	2.08465		-1.53182	-0.615248		-5.4044	-2.43414		-5.92249	-2.5662	27551	none	expressed protein	hxAUG26us51g84t1			CUST_17970_PI429641271	347	0.000107414	log-Gauss-probit	lGP.bell	1696.05	58.3487
CUST_16900_PI429641271		-1.81258	-0.858044		-1.3944	-0.479643	0.00959464	-2.76265	-1.46605	0.000252692	-5.15405	-2.36571	0.00021024	-5.91256	-2.56378	56940	tribolium_TC000201/269	f-spondin/ARP2_G6711	hxAUG26us60g71t1	Q8BMS2		CUST_16900_PI429641271	289	3.20316e-05	linear	L.dec	1147.35	469.774
CUST_43153_PI429641271		1.14173	0.19122		1.34489	0.427484		-1.32105	-0.401686		-2.34061	-1.22688	0.000671277	-5.91197	-2.56364	328068	tribolium_TC009873/70.5	conserved protein	hxAUG26res98g41t1			CUST_43153_PI429641271	1572	0.000117982	linear	L.dec	1139.24	282.228
CUST_28301_PI429641271	0.00531746	-1.53206	-0.615469	0.00397114	-1.65605	-0.727744	0.000208324	-2.33461	-1.22318	0.000143238	-2.89895	-1.53553	0.000157425	-5.84469	-2.54713	316299	none	conserved protein/ARP2_G149	hxAUG26res17g97t1			CUST_28301_PI429641271	899	7.08796e-08	linear	L.dec	624.209	371.683
CUST_12961_PI429641271		3.20473	1.6802		3.58419	1.84165		-1.36574	-0.449682		-4.61945	-2.20772		-5.84135	-2.5463	53805	ANT3_HUMAN/160	serine protease inhibitor serpin/ARP2_G158	hxNCBI_GNO_550354	P30740		CUST_12961_PI429641271	128	8.91595e-05	log-Gauss-probit	lGP.bell	1491.81	64.4018
CUST_38992_PI429641271	0.000191041	-4.85265	-2.27877	0.000330233	-3.66834	-1.87513	0.000311499	-3.3341	-1.7373	0.00040072	-3.89002	-1.95978	0.000170449	-5.83733	-2.54531	333086	none	c-type lectin ctl - mannose binding./ARP2_G8316	hxNCBI_GNO_140914	Q5KU26		CUST_38992_PI429641271
CUST_21275_PI429641271	0.000194372	-4.99318	-2.31996	0.000383398	-3.67009	-1.87582	0.000336208	-3.36868	-1.75218	0.000377239	-4.0686	-2.02453	0.000176743	-5.82129	-2.54134	315928						CUST_21275_PI429641271
CUST_59152_PI429641271		3.09901	1.63181		3.48231	1.80004		-4.6884	-2.2291	0.00351521	-11.1348	-3.47701		-5.82128	-2.54134	280064	none	unknown	hxAUG26us13986g705t1			CUST_59152_PI429641271	2053	2.03773e-05	log-Gauss-probit	lGP.bell	222.275	131.379
CUST_21274_PI429641271	0.000208038	-4.90403	-2.29397	0.000430414	-3.61954	-1.8558	0.000351792	-3.35822	-1.7477	0.000477151	-3.89838	-1.96287	0.000178611	-5.81741	-2.54038	315928						CUST_21274_PI429641271
CUST_38721_PI429641271		-1.36528	-0.449199		-1.68562	-0.753279		-2.14361	-1.10004		-2.2844	-1.19182	0.000161364	-5.7979	-2.53553	262096	HEXA_HUMAN/467	chitooligosaccharidolytic beta-n-acetylglucosaminidase precursor/ARP2_G648	hxAUG25s163g52t1	P06865		CUST_38721_PI429641271	1411	3.42282e-05	linear	L.dec	1022.62	299.62
CUST_9460_PI429641271		-1.1316	-0.17836		1.06858	0.0956887		-1.17867	-0.237162		-1.65644	-0.728086	0.000164286	-5.76803	-2.52808	220567	none	expressed protein	hxAUG26up2s2g106t1			CUST_9460_PI429641271	2293	3.07459e-05	exponential	E.dec.concave	1631.1	674.886
CUST_52584_PI429641271		4.38369	2.13215		4.76022	2.25103		-1.19778	-0.26036		-6.80922	-2.76749		-5.75962	-2.52597	263728	none	unknown	hxAUG26us196g251t1			CUST_52584_PI429641271	1900	0.000141916	log-Gauss-probit	lGP.bell	NA	60.7559
CUST_35572_PI429641271		13.3492	3.73868		14.5655	3.86449		1.63349	0.707955		-4.08293	-2.0296		-5.75429	-2.52464	99762	tribolium_TC004010/79.0	cuticle protein/ARP2_G11211	hxAUG26us13g13t1			CUST_35572_PI429641271	1241	0.000130409	log-Gauss-probit	lGP.bell	162.818	56.6745
CUST_37713_PI429641271		1.72893	0.789876		2.19662	1.13529		-1.67836	-0.747055		-4.43289	-2.14825		-5.72749	-2.5179	253430	tribolium_TC003832/52.8	pupal cuticle protein/ARP2_G537	hxAUG25s70g96t1	P27779		CUST_37713_PI429641271	1354	0.000125063	log-Gauss-probit	lGP.bell	1147.16	115.757
CUST_57612_PI429641271		1.78912	0.839246		2.06662	1.04727		-1.76214	-0.817325		-4.18505	-2.06525	0.00506529	-5.68878	-2.50812	340628	tribolium_TC013137/56.2	conserved protein/ARP2_G113	hxAUG26us4525g131t1			CUST_57612_PI429641271	2027	7.16603e-05	log-Gauss-probit	lGP.bell	1063.02	101.444
CUST_18140_PI429641271		3.83902	1.94074		4.13	2.04614		-4.66846	-2.22295	0.00931014	-12.1192	-3.59922		-5.67729	-2.5052	301979	none	expressed protein	hxAUG26us15g17t1			CUST_18140_PI429641271	364	4.60341e-05	log-Gauss-probit	lGP.bell	225.546	110.59
CUST_19753_PI429641271		3.89579	1.96192		4.47009	2.1603		-1.46804	-0.553889		-5.12792	-2.35837		-5.65916	-2.50059	237158	tribolium_TC005940-GA/52.8	conserved protein	hxAUG26up1s9g74t1			CUST_19753_PI429641271	442	0.000111166	log-Gauss-probit	lGP.bell	2069.53	52.1084
CUST_10447_PI429641271		1.66171	0.732667		1.57053	0.651249	0.000280953	-3.62731	-1.8589	0.000201188	-5.64938	-2.49809	0.000156435	-5.63291	-2.49388	128904						CUST_10447_PI429641271	25	2.28682e-07	log-Gauss-probit	lGP.bell	222.7	129.975
CUST_38993_PI429641271	0.000228859	-4.80762	-2.26532	0.000385858	-3.72845	-1.89858	0.000328921	-3.43922	-1.78208	0.000425818	-4.03184	-2.01144	0.000190751	-5.60324	-2.48626	333086	none	c-type lectin ctl - mannose binding./ARP2_G8316	hxNCBI_GNO_140914	Q5KU26		CUST_38993_PI429641271
CUST_19646_PI429641271		5.66521	2.50213		5.1356	2.36053		-2.2455	-1.16704		-5.31858	-2.41104		-5.5568	-2.47426	309035	tribolium_TC003561/408	heparan-alpha-glucosaminide n-acetyltransferase transmembrane protein/ARP2_G776	hxAUG25p1s9g32t1	Q3UDW8		CUST_19646_PI429641271	434	1.3086e-05	log-Gauss-probit	lGP.bell	158.283	87.7974
CUST_24884_PI429641271		-1.12379	-0.168375		-1.22547	-0.293331	0.000324508	-3.54628	-1.82631	0.000311775	-3.50574	-1.80972	0.000159724	-5.55321	-2.47332	324315	none	expressed protein	hxNCBI_GNO_126474			CUST_24884_PI429641271	714	2.89606e-06	Gauss-probit	GP.bell	500.672	346.911
CUST_21803_PI429641271		-1.68034	-0.748749		-1.67009	-0.739927		-2.47515	-1.30752		-1.70158	-0.766872	0.000178409	-5.53452	-2.46846	240619	ERN2_HUMAN/87.0	serine threonine-protein kinase/ARP2_G3209	hxJGI_V11_240619	O75460		CUST_21803_PI429641271	567	9.27629e-05	linear	L.dec	1524.95	225.687
CUST_3610_PI429641271		1.15384	0.206443		1.21337	0.279016		-2.31519	-1.21113	0.00155678	-3.39252	-1.76236	0.000245296	-5.5265	-2.46637	311748	none	expressed protein	hxAUG26rep2s4g169t1			CUST_3610_PI429641271	1262	1.58656e-05	linear	L.dec	1029.48	458.24
CUST_12622_PI429641271		-1.07049	-0.0982726		-1.42673	-0.512711		-2.44902	-1.29221		-1.9405	-0.956425	0.000220931	-5.52264	-2.46536	311139	tribolium_TC006241/266	carboxylesterase/ARP2_G21108	hxAUG25p2s3g279t1			CUST_12622_PI429641271	116	7.33034e-05	linear	L.dec	1215.04	343.7
CUST_31523_PI429641271		-1.09093	-0.125563		-1.29641	-0.374521		-1.53969	-0.622635		-1.30865	-0.388074	0.000157639	-5.50351	-2.46035	246487	none	expressed protein	hxJGI_V11_246487			CUST_31523_PI429641271	1028	4.63276e-06	exponential	E.dec.concave	1891.88	873.359
CUST_60530_PI429641271		-1.4766	-0.562279		-1.6171	-0.69341	0.00940696	-2.22545	-1.1541	0.00018773	-3.94915	-1.98154	0.000159247	-5.48136	-2.45453	347769						CUST_60530_PI429641271	2122	1.02327e-05	linear	L.dec	875.636	304.487
CUST_34853_PI429641271		1.04672	0.065869		1.08438	0.116876	0.000325932	-5.04813	-2.33575	0.000310768	-6.88226	-2.78288	0.000428465	-5.45775	-2.44831	302568	none	brain chitinase and chia/ARP2_G1856	hxJGI_V11_302568			CUST_34853_PI429641271	1208	1.08703e-05	linear	L.dec	1537.4	431.578
CUST_58280_PI429641271		1.62321	0.698846		1.3071	0.386364		1.43048	0.5165		1.11719	0.15987	0.000161853	-5.4211	-2.43859	123594	none	unknown	hxJGI_V11_123594			CUST_58280_PI429641271	2042	1.56384e-06	exponential	E.dec.concave	1926.41	1037.05
CUST_36485_PI429641271		3.20976	1.68246		4.06288	2.0225		-2.40195	-1.2642		-7.40993	-2.88946		-5.41989	-2.43826	254695	tribolium_TC003363/68.9	cuticle protein/ARP2_G8020	hxAUG26res79g62t1	Q9V7U0		CUST_36485_PI429641271	1295	0.000175448	log-Gauss-probit	lGP.bell	NA	81.509
CUST_21781_PI429641271		-1.64291	-0.71625		-1.71065	-0.77454		-2.44109	-1.28753		-1.71404	-0.777397	0.000192947	-5.40001	-2.43296	101008	tribolium_TC006276/132	serine threonine-protein kinase/ARP2_G3209	hxNCBI_GNO_490164	O75460		CUST_21781_PI429641271	562	0.000123212	linear	L.dec	1542	279.456
CUST_34312_PI429641271		1.04512	0.0636712		-1.61045	-0.687465	0.00370552	-4.02571	-2.00924		-3.12479	-1.64376	0.00102587	-5.37154	-2.42534	241145						CUST_34312_PI429641271	1158	0.000132167	exponential	E.dec.convex	579.225	226.229
CUST_46291_PI429641271		-1.06468	-0.0904241		-1.01356	-0.0194278	0.00778451	-2.35891	-1.23812		-2.09995	-1.07035	0.000159451	-5.36861	-2.42455	116436	PAPS2_HUMAN/845	adenylsulfate kinase/ARP2_G653	hxAUG26res183g152t1	O43252		CUST_46291_PI429641271	1695	5.89317e-06	linear	L.dec	963.624	315.108
CUST_60531_PI429641271		-1.46003	-0.545997		-1.57137	-0.652019	0.00544925	-2.33486	-1.22333	0.000218747	-3.70428	-1.88919	0.000159374	-5.35415	-2.42066	347769						CUST_60531_PI429641271	2123	1.11655e-05	linear	L.dec	882.659	296.605
CUST_20647_PI429641271		-1.27078	-0.34571		-1.1041	-0.142867		-1.24605	-0.317364	0.00540567	-3.33096	-1.73594	0.000385569	-5.3187	-2.41107	321114	none	expressed protein/ARP2_G25946	hxNCBI_GNO_80364			CUST_20647_PI429641271	508	6.54828e-05	linear	L.dec	1069.39	282.626
CUST_22886_PI429641271		1.61813	0.694324		1.2747	0.350163	0.00109976	-3.30675	-1.72541	0.000262923	-5.77514	-2.52986	0.000221963	-5.31199	-2.40925	98675	none	expressed/ARP2_G3492	hxAUG25p1s10g108t1			CUST_22886_PI429641271	611	2.42598e-06	log-Gauss-probit	lGP.bell	576.861	165.805
CUST_24858_PI429641271		1.13441	0.181943		1.13803	0.186542	0.00138188	-2.54412	-1.34717	0.00226028	-2.67431	-1.41917	0.000185589	-5.30414	-2.40712	251853	NPT2B_HUMAN/377	na/pi-cotransporter/ARP2_G11587	hxNCBI_GNO_110474	O95436		CUST_24858_PI429641271	713	5.56503e-06	linear	L.dec	999.836	445.774
CUST_6162_PI429641271		3.07161	1.61899		4.09819	2.03499		-3.10046	-1.63248		-5.59627	-2.48447		-5.24871	-2.39196	313063	tribolium_TC004010/82.8	cuticle protein/ARP2_G11679	hxAUG25p1s8g11t1			CUST_6162_PI429641271	2166	1.61828e-05	log-Gauss-probit	lGP.bell	194.533	124.005
CUST_38720_PI429641271		-1.34087	-0.423167		-1.70061	-0.766056		-2.10335	-1.07269		-2.25499	-1.17312	0.000172937	-5.23289	-2.38761	262096	HEXA_HUMAN/467	chitooligosaccharidolytic beta-n-acetylglucosaminidase precursor/ARP2_G648	hxAUG25s163g52t1	P06865		CUST_38720_PI429641271	1410	6.96189e-05	linear	L.dec	1091.92	289.61
CUST_46799_PI429641271		-1.98643	-0.990177		-1.84014	-0.879813	0.00504675	-2.8543	-1.51314	0.00753282	-2.86358	-1.51782	0.000231997	-5.21637	-2.38305	262902	tribolium_TC012749/239	conserved protein/ARP2_G1302	hxNCBI_GNO_472844	Q7KRW1		CUST_46799_PI429641271	1711	0.000184497	linear	L.dec	1416.39	428.103
CUST_35163_PI429641271		-1.08267	-0.114593		-1.11887	-0.162038	0.000167868	-2.32154	-1.21508	0.000283922	-2.09782	-1.06889	0.000157425	-5.18893	-2.37544	304172	tribolium_TC006978/54.7	c-type lectin ctl - mannose binding./ARP2_G3225	hxJGI_V11_304172	Q61830		CUST_35163_PI429641271	1223	2.51691e-08	linear	L.dec	717.595	300.588
CUST_35701_PI429641271		2.61729	1.38807		2.42308	1.27684		1.95544	0.96749		-2.06632	-1.04706	0.00239053	-5.17845	-2.37252	47180	tribolium_TC003228/253	sugar transporter/ARP2_G6962	hxNCBI_GNO_204134	P47186		CUST_35701_PI429641271	1247	3.33415e-05	log-Gauss-probit	lGP.bell	1784.03	35.5606
CUST_44116_PI429641271		-1.34001	-0.422243		-1.28987	-0.367223		-1.70818	-0.772459		-1.35472	-0.437995	0.000349485	-5.1667	-2.36924	327026	none	expressed protein/ARP2_G8902	hxNCBI_GNO_292593			CUST_44116_PI429641271	1621	0.000202481	exponential	E.dec.concave	2088.58	702.898
CUST_48102_PI429641271		-1.3204	-0.400972		-1.16072	-0.215022		-2.70385	-1.43501		-2.93468	-1.5532	0.000772507	-5.16368	-2.3684	333110	tribolium_TC011142/260	peritrophin-a/ARP2_G3097	hxAUG26us220g54t1			CUST_48102_PI429641271	1753	0.000185411	linear	L.dec	1266.95	315.946
CUST_12208_PI429641271		-2.00212	-1.00153		-1.82984	-0.871718	0.002505	-2.88683	-1.52949	0.00195972	-2.83017	-1.50089	0.000171354	-5.14586	-2.36341	233957	tribolium_TC012749/317	conserved protein/ARP2_G1302	hxAUG25p2s3g48t1	Q7KRW1		CUST_12208_PI429641271	97	7.90463e-05	linear	L.dec	1337.13	528.876
CUST_3611_PI429641271		1.17087	0.227583		1.19526	0.25732	0.00381396	-2.75229	-1.46063	0.0018008	-3.51052	-1.81169	0.000381909	-5.11898	-2.35586	311748	none	expressed protein	hxAUG26rep2s4g169t1			CUST_3611_PI429641271	1263	2.39402e-05	log-Gauss-probit	lGP.bell	662.484	507.451
CUST_44117_PI429641271		-1.36254	-0.446295		-1.25168	-0.323872		-1.78964	-0.839673		-1.27709	-0.352856	0.000386196	-5.11609	-2.35504	327026	none	expressed protein/ARP2_G8902	hxNCBI_GNO_292593			CUST_44117_PI429641271	1622	0.000205637	linear	L.dec	1643.67	229.495
CUST_30729_PI429641271	0.00150662	-5.50982	-2.462	0.00196281	-5.57935	-2.4801		-3.05315	-1.6103		-1.37506	-0.459498	0.00165156	-5.04047	-2.33356	253642	none	expressed protein	hxJGI_V11_253642			CUST_30729_PI429641271	987	0.000169723	log-Gauss-probit	lGP.U	140.983	104.427
CUST_28268_PI429641271		-1.39434	-0.479587		-1.66824	-0.738331	0.00881946	-1.91585	-0.937988	0.000401228	-2.64246	-1.40188	0.000157469	-5.01492	-2.32623	316283	none	expressed protein/ARP2_G149	hxNCBI_GNO_264174			CUST_28268_PI429641271	894	4.794e-06	linear	L.dec	782.639	311.145
CUST_9582_PI429641271		2.55645	1.35414		2.58492	1.37012		-1.43692	-0.522981		-3.39573	-1.76372		-5.00425	-2.32315	303231	tribolium_TC001119/79.0	conserved protein/ARP2_G11573	hxJGI_V11_303231			CUST_9582_PI429641271	2297	0.000200837	log-Gauss-probit	lGP.bell	1716.61	48.0104
CUST_15973_PI429641271		-1.95683	-0.968517		-1.82186	-0.86541	0.00194861	-2.95487	-1.5631	0.00767079	-2.41063	-1.26941	0.000175406	-4.97139	-2.31365	314345	tribolium_TC012749/186	conserved protein/ARP2_G1302	hxNCBI_GNO_210114	Q7KRW1		CUST_15973_PI429641271	239	9.24711e-05	linear	L.dec	1470.53	506.273
CUST_16901_PI429641271		-1.64913	-0.721704		-1.41529	-0.501099		-2.69017	-1.4277	0.00235225	-4.06406	-2.02292	0.000930777	-4.96492	-2.31177	56940	tribolium_TC000201/269	f-spondin/ARP2_G6711	hxAUG26us60g71t1	Q8BMS2		CUST_16901_PI429641271	290	0.00022317	linear	L.dec	1339.57	525.134
CUST_18141_PI429641271		3.65499	1.86987		4.03383	2.01215		-4.4269	-2.1463	0.00973417	-12.126	-3.60003		-4.96067	-2.31054	301979	none	expressed protein	hxAUG26us15g17t1			CUST_18141_PI429641271	365	6.02048e-05	log-Gauss-probit	lGP.bell	247.601	112.413
CUST_30791_PI429641271		1.74934	0.806813		1.89535	0.922468		-1.64587	-0.718846		-3.26168	-1.70561	0.00387325	-4.95655	-2.30934	102767	none	CG11824-PA /ARP2_G16192	hxNCBI_GNO_66234			CUST_30791_PI429641271	989	7.14295e-05	linear	L.dec	1302.48	412.665
CUST_23065_PI429641271		3.86676	1.95112		3.9161	1.96942		-3.84629	-1.94347		-5.08856	-2.34726		-4.94454	-2.30584	98751	none	expressed protein	hxAUG26rep1s10g171t1			CUST_23065_PI429641271	634	1.52549e-05	log-Gauss-probit	lGP.bell	177.76	134.254
CUST_35723_PI429641271		5.25449	2.39355		4.89438	2.29113		-5.7038	-2.51192		-8.14473	-3.02587		-4.90301	-2.29367	239129	none	conserved protein	hxAUG26res13g65t1			CUST_35723_PI429641271	1248	0.000192713	log-Gauss-probit	lGP.bell	196.949	141.587
CUST_21780_PI429641271		-2.04303	-1.03071		-1.91982	-0.940971		-2.27567	-1.18629		-1.55514	-0.637044	0.00020057	-4.87583	-2.28565	101008	tribolium_TC006276/132	serine threonine-protein kinase/ARP2_G3209	hxNCBI_GNO_490164	O75460		CUST_21780_PI429641271	561	0.000160155	linear	L.dec	1985.84	366.932
CUST_15969_PI429641271		-2.0131	-1.00942		-1.84627	-0.884616	0.00472892	-2.79253	-1.48157	0.00542647	-2.61449	-1.38653	0.000204265	-4.84062	-2.27519	314344	RN139_HUMAN/198	conserved protein/ARP2_G1302	hxNCBI_GNO_208114	Q7KRW1		CUST_15969_PI429641271	238	0.000156802	linear	L.dec	1475.16	508.628
CUST_21802_PI429641271		-1.95877	-0.96995		-2.05046	-1.03595		-2.442	-1.28806		-1.60699	-0.684363	0.000180977	-4.8347	-2.27343	240619	ERN2_HUMAN/87.0	serine threonine-protein kinase/ARP2_G3209	hxJGI_V11_240619	O75460		CUST_21802_PI429641271	566	0.000117585	linear	L.dec	1942.42	391.423
CUST_34643_PI429641271		1.68899	0.756158		1.46043	0.546391	0.000161531	-4.66179	-2.22089	0.000179046	-5.07271	-2.34276	0.000149547	-4.81492	-2.26751	302545	tribolium_TC005531/218	sulfotransferase sult/ARP2_G20	hxAUG25s18g227t1	Q6IMI6		CUST_34643_PI429641271	1184	6.95074e-09	log-Gauss-probit	lGP.bell	175.104	160.265
CUST_451_PI429641271		1.19614	0.258387		1.59117	0.670089		-1.59486	-0.673428		-1.2033	-0.266995	0.000180419	-4.78052	-2.25717	101616	C1QT3_HUMAN/57.8	neurexin IV/ARP2_G19	hxAUG26us18g166t1	Q8WYK1		CUST_451_PI429641271	1664	2.11443e-06	exponential	E.dec.concave	1756.59	562.997
CUST_18094_PI429641271		6.3508	2.66694		8.00859	3.00155		2.6153	1.38697		-1.60677	-0.684165		-4.7663	-2.25287	306686	none	brain chitinase and chia/ARP2_G11655	hxJGI_V11_306686			CUST_18094_PI429641271	354	0.000110812	log-Gauss-probit	lGP.bell	157.855	50.2293
CUST_16729_PI429641271		1.1009	0.138683		1.03588	0.0508536		-1.27717	-0.352953	0.00560525	-2.27816	-1.18787	0.000185724	-4.76224	-2.25164	309187	GANAB_HUMAN/127	Neutral alpha-glucosidase AB,EC=3.2.1.84/sw	hxAUG25s90g110t1			CUST_16729_PI429641271	279	1.1572e-05	linear	L.dec	837.153	247.101
CUST_46078_PI429641271		1.18292	0.242358		1.31649	0.396695		-4.54696	-2.1849	0.000953713	-10.3313	-3.36895		-4.72617	-2.24067	115953	none	unknown	hxJGI_V11_115953			CUST_46078_PI429641271	1687	8.60285e-05	log-Gauss-probit	lGP.bell	672.589	231.506
CUST_20530_PI429641271		2.02727	1.01954		2.12048	1.08439		-3.669	-1.87539		-4.28545	-2.09945		-4.69833	-2.23215	110517	none	expressed protein	hxAUG25s75g93t1			CUST_20530_PI429641271	502	8.63705e-05	log-Gauss-probit	lGP.bell	725.988	153.361
CUST_8127_PI429641271		-1.13676	-0.184933		-1.1236	-0.168125	0.000613186	-2.29848	-1.20068	0.000869267	-2.15632	-1.10857	0.000157432	-4.69772	-2.23196	244645	CO8A2_HUMAN/61.2	neurexin IV/ARP2_G19	hxAUG25s29g63t1	Q8WYK1		CUST_8127_PI429641271	2226	6.76707e-07	linear	L.dec	816.822	314.546
CUST_34642_PI429641271		1.83367	0.874733		1.48289	0.56841	0.000162919	-4.34135	-2.11814	0.000182006	-4.80932	-2.26583	0.000151186	-4.69474	-2.23105	302545	tribolium_TC005531/218	sulfotransferase sult/ARP2_G20	hxAUG25s18g227t1	Q6IMI6		CUST_34642_PI429641271	1183	2.94889e-08	log-Gauss-probit	lGP.bell	173.86	152.304
CUST_39724_PI429641271		1.43445	0.520499		1.126	0.171202		-2.26377	-1.17873	0.00545079	-3.33086	-1.73589	0.00122177	-4.66965	-2.22331	59834	CBPA2_HUMAN/254	zinc carboxypeptidase/ARP2_G192	hxAUG25s85g56t1	Q9VL86		CUST_39724_PI429641271	1440	6.67537e-05	linear	L.dec	1232.52	319.791
CUST_47047_PI429641271		1.59377	0.672442		1.68343	0.751402		1.00332	0.00478482		-3.0453	-1.60658	0.00534871	-4.62423	-2.20921	203728	tribolium_TC015882/424	high affinity gaba transporter/ARP2_G8233	hxNCBI_GNO_116814	P31649		CUST_47047_PI429641271	1718	0.000222468	linear	L.dec	1377.15	385.536
CUST_35162_PI429641271		-1.10251	-0.140795		-1.178	-0.236342	0.000863176	-1.91992	-0.941043	0.00206105	-1.76348	-0.818421	0.000157425	-4.61505	-2.20635	304172	tribolium_TC006978/54.7	c-type lectin ctl - mannose binding./ARP2_G3225	hxJGI_V11_304172	Q61830		CUST_35162_PI429641271	1222	1.31542e-07	linear	L.dec	747.981	291.882
CUST_24885_PI429641271		-1.18118	-0.240226		-1.29241	-0.370062	0.000197285	-3.34306	-1.74117	0.000155062	-3.44123	-1.78292	0.000157768	-4.58492	-2.1969	324315	none	expressed protein	hxNCBI_GNO_126474			CUST_24885_PI429641271	715	9.54275e-07	Gauss-probit	GP.bell	436.873	327.045
CUST_11228_PI429641271	0.00931017	-1.90939	-0.933109	0.00464031	-1.77994	-0.831831		-1.96695	-0.975964	0.0076882	-1.84685	-0.885066	0.000157643	-4.55317	-2.18687	102242	tribolium_TC014672/147	karyopherin importin beta/ARP2_G3348	hxAUG25s20g241t1	O18388		CUST_11228_PI429641271	58	2.00975e-05	linear	L.dec	1370.93	384.459
CUST_16728_PI429641271		1.11604	0.158385		1.0452	0.0637784		-1.18993	-0.250878	0.000706289	-2.36105	-1.23943	0.000179183	-4.50338	-2.17101	309187	GANAB_HUMAN/127	Neutral alpha-glucosidase AB,EC=3.2.1.84/sw	hxAUG25s90g110t1			CUST_16728_PI429641271	278	1.51841e-06	linear	L.dec	725.616	240.496
CUST_18136_PI429641271		2.71295	1.43986		2.96352	1.56731		-4.42409	-2.14538	0.00131037	-11.3704	-3.50721		-4.46723	-2.15938	301905	none	arginine/serine-rich splicing factor/ARP2_G740	hxAUG25s15g16t1	P26686		CUST_18136_PI429641271	360	1.4973e-05	log-Gauss-probit	lGP.bell	240.208	132.665
CUST_31741_PI429641271		-1.45858	-0.544564		-1.45445	-0.54047	0.000158566	-3.18488	-1.67124	0.000228914	-2.84628	-1.50908	0.000157587	-4.46667	-2.1592	246598	none	expressed protein/ARP2_G5971	hxAUG25s36g216t1			CUST_31741_PI429641271	1040	2.89606e-06	exponential	E.dec.convex	352.997	267.243
CUST_60775_PI429641271		9.10805	3.18714		8.79245	3.13627		1.53425	0.617535		-4.81934	-2.26884		-4.42515	-2.14573	442476						CUST_60775_PI429641271	2136	9.26825e-05	log-Gauss-probit	lGP.bell	166.187	54.353
CUST_2459_PI429641271		-1.28104	-0.357316		-1.21957	-0.286377	0.00449877	-3.77544	-1.91665	0.00430929	-4.06623	-2.02369	0.00360837	-4.41526	-2.1425	221579	tribolium_TC012567/775	aromatic amino acid decarboxylase/ARP2_G592	hxNCBI_GNO_620054	P19113		CUST_2459_PI429641271	708	0.000170274	exponential	E.dec.convex	570.872	265.008
CUST_221_PI429641271		1.22674	0.294826		1.51286	0.597275		-1.52643	-0.610163		-1.22451	-0.292206	0.000182623	-4.40553	-2.13932	241326	C1QT2_HUMAN/55.5	neurexin IV/ARP2_G19	hxAUG25s18g217t1	Q8WYK1		CUST_221_PI429641271	576	3.59656e-06	exponential	E.dec.concave	1718.66	473.273
CUST_17849_PI429641271		-1.24779	-0.319381		-1.15447	-0.207235	0.000175655	-3.59214	-1.84484		-1.95514	-0.96727	0.000161814	-4.39602	-2.1362	322985	none	expressed protein/ARP2_G25939	hxAUG26res51g28t1			CUST_17849_PI429641271	331	5.17432e-06	linear	L.dec	1481.37	138.711
CUST_51631_PI429641271		-1.21162	-0.276933		-1.25069	-0.322721	0.00970748	-3.01919	-1.59416	0.00978938	-2.84527	-1.50856	0.00104313	-4.3516	-2.12155	330383	none	unknown	hxNCBI_GNO_180764			CUST_51631_PI429641271	1881	0.000162655	linear	L.dec	1392.4	545.466
CUST_36484_PI429641271		3.54121	1.82424		4.20136	2.07086		-1.76744	-0.821659		-5.41496	-2.43695		-4.33339	-2.1155	254695	tribolium_TC003363/68.9	cuticle protein/ARP2_G8020	hxAUG26res79g62t1	Q9V7U0		CUST_36484_PI429641271	1294	0.000196394	log-Gauss-probit	lGP.bell	NA	71.4188
CUST_31740_PI429641271		-1.31044	-0.390053		-1.55265	-0.634728	0.000454801	-3.26655	-1.70777	0.000405941	-3.21413	-1.68443	0.000181111	-4.32485	-2.11265	246598	none	expressed protein/ARP2_G5971	hxAUG25s36g216t1			CUST_31740_PI429641271	1039	1.99915e-05	exponential	E.dec.convex	344.255	222.678
CUST_355_PI429641271		1.23036	0.299078		1.56113	0.642595		-1.48489	-0.57036		-1.15949	-0.213495	0.000180881	-4.31679	-2.10996	241345	C1QT3_HUMAN/53.9	neurexin IV/ARP2_G19	hxNCBI_GNO_462184	Q8WYK1		CUST_355_PI429641271	1236	2.34092e-06	exponential	E.dec.concave	1768.58	594.432
CUST_35946_PI429641271		-1.32318	-0.404009		-1.48264	-0.568166	0.00578772	-5.18937	-2.37556	0.000889652	-8.11465	-3.02053		-4.30215	-2.10506	315108	tribolium_TC009580/54.7	conserved protein	hxAUG26res13g151t1			CUST_35946_PI429641271	1255	0.000141881	log-Gauss-probit	lGP.U	567.267	359.712
CUST_20112_PI429641271		2.7591	1.4642		3.27169	1.71004		-1.806	-0.852798		-4.70737	-2.23492		-4.27077	-2.0945	313645	none	expressed protein/ARP2_G233	hxAUG26rep1s9g225t1			CUST_20112_PI429641271	489	9.1401e-05	log-Gauss-probit	lGP.bell	1392.77	84.0587
CUST_31007_PI429641271		2.22567	1.15424		2.2323	1.15853		-3.34807	-1.74333		-7.74084	-2.95249		-4.26431	-2.09231	50622	CO6A6_HUMAN/119	conserved protein/ARP2_G13452	hxAUG25s23g127t1			CUST_31007_PI429641271	1013	0.000183417	log-Gauss-probit	lGP.bell	1107.74	116.459
CUST_20113_PI429641271		2.90949	1.54077		3.29643	1.72091		-1.76164	-0.81692		-4.85962	-2.28084		-4.26174	-2.09144	313645	none	expressed protein/ARP2_G233	hxAUG26rep1s9g225t1			CUST_20113_PI429641271	490	8.45508e-05	log-Gauss-probit	lGP.bell	1401.63	81.0174
CUST_18137_PI429641271		2.75595	1.46255		2.98941	1.57986		-4.21915	-2.07695	0.00169469	-11.624	-3.53903		-4.24383	-2.08537	301905	none	expressed protein	hxAUG25s15g17t1			CUST_18137_PI429641271	361	2.10071e-05	log-Gauss-probit	lGP.bell	789.245	129.03
CUST_354_PI429641271		1.25723	0.330251		1.56902	0.64986		-1.46355	-0.549475		-1.20395	-0.267772	0.00018245	-4.21739	-2.07635	241345	C1QT3_HUMAN/53.9	neurexin IV/ARP2_G19	hxNCBI_GNO_462184	Q8WYK1		CUST_354_PI429641271	1232	2.94762e-06	exponential	E.dec.concave	1715.86	579.923
CUST_220_PI429641271		1.21025	0.275309		1.54845	0.630821		-1.53232	-0.615721		-1.18411	-0.243803	0.000195877	-4.20351	-2.0716	241326	C1QT2_HUMAN/55.5	neurexin IV/ARP2_G19	hxAUG25s18g217t1	Q8WYK1		CUST_220_PI429641271	571	5.74828e-06	exponential	E.dec.concave	1783.45	578.735
CUST_34683_PI429641271		1.8418	0.881113		1.6771	0.745971	0.000166661	-3.95034	-1.98198	0.000178945	-7.08598	-2.82497	0.000157267	-4.19983	-2.07033	302551	tribolium_TC003117/254	dehydrogenase/reductase sdr family member/ARP2_G1054	hxAUG26res18g185t1	Q13268		CUST_34683_PI429641271	1191	1.39333e-08	log-Gauss-probit	lGP.bell	185.93	129.052
CUST_9583_PI429641271		2.41993	1.27496		2.43979	1.28675		-1.49723	-0.582297		-3.59464	-1.84585		-4.19281	-2.06792	303231	tribolium_TC001119/79.0	conserved protein/ARP2_G11573	hxJGI_V11_303231			CUST_9583_PI429641271	2298	0.000111942	log-Gauss-probit	lGP.bell	1393.69	64.2996
CUST_26164_PI429641271		1.97309	0.980455		2.53321	1.34097		-2.04386	-1.0313		-5.4824	-2.45481		-4.18019	-2.06357	301577	tribolium_TC004010/63.5	cuticle protein/ARP2_G49	hxAUG25s14g239t1	Q9V7U0		CUST_26164_PI429641271	775	0.000205249	log-Gauss-probit	lGP.bell	1284.34	108.312
CUST_12776_PI429641271		-1.35191	-0.435002		-1.70416	-0.769062		-1.94973	-0.963271		-2.07101	-1.05034	0.000198582	-4.17872	-2.06306	41538	tribolium_TC012546/296	mitochondrial carnitine/acylcarnitine carrier protein/ARP2_G4321	hxAUG26rep2s3g263t1	Q8BL03		CUST_12776_PI429641271	125	0.000129542	linear	L.dec	1204.23	338.697
CUST_18095_PI429641271		6.59397	2.72115		8.43109	3.07572		2.81712	1.49422		-3.49456	-1.80511		-4.16934	-2.05982	306686	none	brain chitinase and chia/ARP2_G11655	hxJGI_V11_306686			CUST_18095_PI429641271	355	8.26978e-05	log-Gauss-probit	lGP.bell	186.519	75.6616
CUST_26523_PI429641271		2.67585	1.42		3.61208	1.85283		-1.36966	-0.453816		-4.82215	-2.26968		-4.14996	-2.0531	247994	none	unknown	hxAUG26res42g18t1			CUST_26523_PI429641271	820	0.000204889	log-Gauss-probit	lGP.bell	NA	93.324
CUST_26593_PI429641271		1.20874	0.2735		1.16744	0.223353		-2.18815	-1.12971	0.00464437	-3.48592	-1.80154	0.00294768	-4.12652	-2.04493	106343	none	expressed protein	hxAUG25s42g93t1			CUST_26593_PI429641271	824	0.000135612	linear	L.dec	1340.33	370.536
CUST_25203_PI429641271		-1.08742	-0.120915		-1.2345	-0.303927		-1.68089	-0.749225	0.000733974	-2.36121	-1.23953	0.00015772	-4.12125	-2.04308	228686	tribolium_TC000232/148	conserved protein/ARP2_G4965	hxNCBI_GNO_230694	P53285		CUST_25203_PI429641271	738	3.77705e-06	linear	L.dec	700.458	284.896
CUST_46595_PI429641271		-1.5624	-0.643761		-1.21069	-0.275834		-1.72911	-0.790034		-2.24508	-1.16677	0.00035564	-4.11216	-2.0399	333951	tribolium_TC001982/69.3	cyclin g/ARP2_G2805	hxAUG25s283g145t1	Q14094		CUST_46595_PI429641271	1704	0.000214507	linear	L.dec	1224.76	341.955
CUST_450_PI429641271		1.28007	0.35622		1.5771	0.657272		-1.52777	-0.611429		-1.1704	-0.226996	0.000198003	-4.09821	-2.03499	101616	C1QT3_HUMAN/57.8	neurexin IV/ARP2_G19	hxAUG26us18g166t1	Q8WYK1		CUST_450_PI429641271	1658	5.33536e-06	exponential	E.dec.concave	1776.53	459.157
CUST_25202_PI429641271		-1.08671	-0.119964		-1.31537	-0.395473		-1.61752	-0.693784	0.000241944	-2.46118	-1.29935	0.000157456	-4.08488	-2.03029	228686	tribolium_TC000232/148	conserved protein/ARP2_G4965	hxNCBI_GNO_230694	P53285		CUST_25202_PI429641271	737	1.48752e-06	linear	L.dec	640.789	263.458
CUST_20023_PI429641271		1.22695	0.295071		-1.01735	-0.0248108	0.00366611	-2.34398	-1.22896	0.00359706	-2.50248	-1.32336	0.000184382	-4.08301	-2.02963	98405	tribolium_TC001268/212	deoxyribonuclease i/ARP2_G10870	hxAUG26up1s9g199t1			CUST_20023_PI429641271	488	1.07589e-05	linear	L.dec	1064.74	405.798
CUST_35610_PI429641271		1.43149	0.517519		1.05167	0.07268	0.00220529	-2.38407	-1.25342	0.000296143	-3.51197	-1.81228	0.000257256	-4.07222	-2.02581	99779	none	expressed protein/ARP2_G24909	hxAUG25s13g42t1			CUST_35610_PI429641271	1243	4.94595e-06	log-Gauss-probit	lGP.bell	605.836	120.491
CUST_46605_PI429641271		-1.39916	-0.484559		-1.20358	-0.267333		-2.02671	-1.01914	0.000443913	-5.14506	-2.36319	0.00134028	-4.04909	-2.0176	333955	none	unknown	hxNCBI_GNO_100974			CUST_46605_PI429641271	1706	8.07754e-05	Gauss-probit	GP.bell	826.5	396.472
CUST_32045_PI429641271		1.19173	0.253061		1.16392	0.218997		-1.53864	-0.621654	0.00250848	-3.73839	-1.90242	0.00285681	-4.02594	-2.00933	318465	tribolium_TC013059/72.0	conserved protein/ARP2_G1622	hxAUG25s25g61t1	Q8MSU3		CUST_32045_PI429641271	1059	0.000121274	linear	L.dec	1266.22	307.183
CUST_20179_PI429641271		2.77703	1.47354		3.35113	1.74465		-1.87262	-0.905059		-4.83365	-2.27311		-4.01271	-2.00458	98473	none	expressed protein/ARP2_G233	hxAUG25p1s9g344t1			CUST_20179_PI429641271	496	8.99531e-05	log-Gauss-probit	lGP.bell	1474.47	88.431
CUST_1441_PI429641271		1.64302	0.716353		1.47272	0.558482		1.10078	0.138528		-1.31381	-0.393759	0.00157565	-4.005	-2.0018	309818	VMA5A_HUMAN/309	zgc:92481/ARP2_G17054	hxNCBI_GNO_848014			CUST_1441_PI429641271	180	0.000181764	exponential	E.dec.concave	1806.83	627.63
CUST_35611_PI429641271		1.36329	0.44709		1.01192	0.0170972	0.00237276	-2.33687	-1.22458	0.000298106	-3.44913	-1.78623	0.000258634	-3.989	-1.99603	99779	none	expressed protein/ARP2_G24909	hxAUG25s13g42t1			CUST_35611_PI429641271	1244	6.24951e-06	log-Gauss-probit	lGP.bell	606.357	129.315
CUST_35700_PI429641271		2.52616	1.33695		2.40939	1.26867		2.0467	1.0333		-1.90379	-0.928873		-3.9799	-1.99273	47180	tribolium_TC003228/253	sugar transporter/ARP2_G6962	hxNCBI_GNO_204134	P47186		CUST_35700_PI429641271	1246	0.000113682	log-Gauss-probit	lGP.bell	2012.63	39.2101
CUST_26165_PI429641271		1.92701	0.946368		2.47093	1.30505		-1.79853	-0.846818		-5.22398	-2.38515		-3.97786	-1.99199	301577	tribolium_TC004010/63.5	cuticle protein/ARP2_G49	hxAUG25s14g239t1	Q9V7U0		CUST_26165_PI429641271	776	0.000180605	log-Gauss-probit	lGP.bell	1275.76	99.2283
CUST_17848_PI429641271		-1.19684	-0.259235		-1.28158	-0.357925	0.000192726	-2.9718	-1.57134	0.00242434	-2.12284	-1.08599	0.000158796	-3.96896	-1.98876	322985	none	expressed protein/ARP2_G25939	hxAUG26res51g28t1			CUST_17848_PI429641271	330	4.90089e-06	linear	L.dec	1231.21	257.05
CUST_32166_PI429641271		-1.17193	-0.22889		-1.12077	-0.164491		-1.41071	-0.496427		-1.6824	-0.75052	0.000159695	-3.95696	-1.98439	243569	tribolium_TC012241/54.7	conserved protein/ARP2_G770	hxAUG26res25g100t1	Q99645		CUST_32166_PI429641271	1068	1.61689e-05	exponential	E.dec.concave	1348.63	431.255
CUST_30377_PI429641271		2.33174	1.2214		2.52399	1.33571		-3.39306	-1.76259		-4.37742	-2.13008		-3.95569	-1.98393	109465	none	conserved hypothetical protein/ARP2_G16572	hxJGI_V11_109465			CUST_30377_PI429641271	975	9.24711e-05	log-Gauss-probit	lGP.bell	225.18	137.705
CUST_610_PI429641271		1.1474	0.198368		1.16406	0.21916		-1.33663	-0.418599	0.000480305	-2.35586	-1.23626	0.000179559	-3.94665	-1.98063	257184	CNTP1_HUMAN/102	Contactin-associated protein 1/sw	hxAUG25s100g123t1			CUST_610_PI429641271	2156	1.48752e-06	linear	L.dec	748.361	193.775
CUST_34511_PI429641271		1.16272	0.217508		-1.0593	-0.083106	0.00475219	-2.41187	-1.27015	0.0028656	-2.38907	-1.25645	0.00019579	-3.94341	-1.97944	302538	tribolium_TC007326/49.7	conserved protein/ARP2_G6298	hxAUG26us18g120t1			CUST_34511_PI429641271	1172	1.58656e-05	linear	L.dec	1110.93	386.142
CUST_38521_PI429641271		2.04379	1.03125		2.69306	1.42925		1.48911	0.574452		-2.65088	-1.40647		-3.93366	-1.97587	326518	tribolium_TC007874/84.3	conserved protein	hxAUG26us80g50t1			CUST_38521_PI429641271	1389	0.000204889	log-Gauss-probit	lGP.bell	1918.11	31.8285
CUST_20178_PI429641271		2.77675	1.4734		3.18432	1.67099		-1.76842	-0.82246		-4.52674	-2.17847		-3.93167	-1.97514	98473	none	expressed protein/ARP2_G233	hxAUG25p1s9g344t1			CUST_20178_PI429641271	495	8.9772e-05	log-Gauss-probit	lGP.bell	1476.68	85.3966
CUST_26592_PI429641271		1.13383	0.181199		1.10528	0.144417		-1.83387	-0.874891	0.00489317	-2.90121	-1.53665	0.00107167	-3.91953	-1.97068	106343	none	expressed protein	hxAUG25s42g93t1			CUST_26592_PI429641271	823	0.000108139	linear	L.dec	1179.66	341.183
CUST_43016_PI429641271		1.39469	0.479946		1.15857	0.212341		-2.63329	-1.39686	0.00784898	-4.42869	-2.14688	0.00874262	-3.88308	-1.9572	115457	tribolium_TC007506/293	amp dependent coa ligase/ARP2_G299	hxNCBI_GNO_188804	Q9S725		CUST_43016_PI429641271	1561	0.000213826	log-Gauss-probit	lGP.bell	785.395	187.368
CUST_42206_PI429641271		1.47037	0.556179		1.15174	0.203812		-2.60791	-1.3829	0.00375328	-5.03787	-2.33281	0.00874359	-3.84755	-1.94394	203687	tribolium_TC007506/379	amp dependent coa ligase/ARP2_G28697	hxAUG25s157g47t1			CUST_42206_PI429641271	1534	0.000138334	log-Gauss-probit	lGP.bell	775.746	182.595
CUST_5308_PI429641271		-1.13502	-0.182724		-1.24251	-0.313254	0.00797699	-1.80265	-0.850117	0.00576735	-1.90707	-0.931358	0.000157684	-3.833	-1.93847	46947	tribolium_TC001941/515	cationic amino acid transporter/ARP2_G3089	hxAUG25p1s12g18t1	P18581		CUST_5308_PI429641271	1912	5.95137e-06	linear	L.dec	818.131	341.315
CUST_11384_PI429641271		-1.01501	-0.0214981		1.04039	0.0571226		-1.19405	-0.255866		-1.70145	-0.766766	0.000146226	-3.83107	-1.93775	330318	tribolium_TC002341/111	conserved protein/ARP2_G8047	hxNCBI_GNO_60764	Q6HA08		CUST_11384_PI429641271	71	1.08703e-05	exponential	E.dec.concave	1277.88	488.088
CUST_30894_PI429641271		3.10293	1.63363		3.57585	1.83829		-1.39703	-0.48236		-4.30105	-2.10469		-3.80154	-1.92658	303725	tribolium_TC003835/67.0	conserved protein/ARP2_G113	hxJGI_V11_303725			CUST_30894_PI429641271	999	0.000123522	log-Gauss-probit	lGP.bell	NA	51.6323
CUST_19075_PI429641271		1.32143	0.402102		1.25686	0.329822		-1.22717	-0.295336		-2.01134	-1.00815	0.0013372	-3.80035	-1.92613	102473	tribolium_TC000870/103	serine protease/ARP2_G305	hxJGI_V11_102473	P69525		CUST_19075_PI429641271	408	0.000140597	linear	L.dec	1165.94	269.893
CUST_5882_PI429641271		1.15061	0.202402		1.19657	0.258904		-2.27995	-1.189		-2.24532	-1.16692	0.00250581	-3.79431	-1.92384	223002	tribolium_TC009890/139	conserved protein/ARP2_G3475	hxAUG26up1s12g216t1			CUST_5882_PI429641271	2049	0.000221156	linear	L.dec	1427.99	377.915
CUST_34852_PI429641271		1.17417	0.23164		1.10719	0.146908	0.0011876	-3.05717	-1.6122	0.000523625	-4.35104	-2.12136	0.000663198	-3.79094	-1.92255	302568	none	brain chitinase and chia/ARP2_G1856	hxJGI_V11_302568			CUST_34852_PI429641271	1207	1.96248e-05	log-Gauss-probit	lGP.bell	565.385	448.742
CUST_16665_PI429641271		-1.73724	-0.796798		-1.51824	-0.602398		-1.88725	-0.916283		-1.80998	-0.855973	0.000165684	-3.78873	-1.92172	327382						CUST_16665_PI429641271	270	8.54399e-05	linear	L.dec	1376.62	356.407
CUST_30790_PI429641271		1.83546	0.876144		1.88847	0.917216		-1.43192	-0.51795		-3.10783	-1.63591	0.00953635	-3.77707	-1.91727	102767	none	CG11824-PA /ARP2_G16192	hxNCBI_GNO_66234			CUST_30790_PI429641271	988	7.93007e-05	log-Gauss-probit	lGP.bell	1176.89	68.7885
CUST_4774_PI429641271		-1.20906	-0.27389		-1.30528	-0.384362	0.00118262	-3.37505	-1.75491	0.00245824	-2.92485	-1.54836	0.000719518	-3.77228	-1.91544	312655						CUST_4774_PI429641271	1734	7.00606e-05	exponential	E.dec.convex	472.372	246.281
CUST_29300_PI429641271		-1.64395	-0.717167		-1.50342	-0.588247		-1.88261	-0.912734		-1.76918	-0.823085	0.000168701	-3.76654	-1.91324	323766	tribolium_TC009774/51.2	juvenile hormone-inducible protein/ARP2_G189	hxNCBI_GNO_368444			CUST_29300_PI429641271	936	9.44351e-05	linear	L.dec	1351.19	339.483
CUST_42207_PI429641271		1.42369	0.50963		1.11385	0.155552		-2.60467	-1.3811	0.00735507	-4.39984	-2.13745	0.00941948	-3.76579	-1.91295	203687	tribolium_TC007506/379	amp dependent coa ligase/ARP2_G28697	hxAUG25s157g47t1			CUST_42207_PI429641271	1535	0.000215355	log-Gauss-probit	lGP.bell	785.48	191.964
CUST_44983_PI429641271		-1.24779	-0.319374		-1.19255	-0.254053	0.000758658	-3.58092	-1.84033		-1.93942	-0.955627	0.000739784	-3.74918	-1.90657	116024	tribolium_TC013156/88.2	nuclear cap-binding protein subunit/ARP2_G2890	hxAUG26us173g95t1	P52298		CUST_44983_PI429641271	1656	8.12222e-05	exponential	E.dec.convex	796.383	178.615
CUST_16726_PI429641271		-1.05106	-0.0718396		-1.2999	-0.378399		-1.22706	-0.295205		1.07404	0.103043	0.000188103	-3.72974	-1.89907	327412	none	expressed protein	hxAUG26us90g79t1			CUST_16726_PI429641271	277	5.06974e-05	linear	L.dec	1846.26	317.152
CUST_6327_PI429641271		1.87019	0.903187		2.02135	1.01532		-2.45406	-1.29517	0.00765964	-3.50433	-1.80914	0.00959537	-3.72924	-1.89888	97923	none	expressed protein	hxNCBI_GNO_344083			CUST_6327_PI429641271	2175	3.27862e-05	log-Gauss-probit	lGP.bell	767.897	145.27
CUST_32167_PI429641271		-1.10377	-0.142434		-1.15683	-0.210171		-1.42695	-0.512939		-1.51305	-0.597462	0.000157832	-3.69284	-1.88473	243569	tribolium_TC012241/54.7	conserved protein/ARP2_G770	hxAUG26res25g100t1	Q99645		CUST_32167_PI429641271	1069	7.60798e-06	exponential	E.dec.concave	1419.94	543.116
CUST_33813_PI429641271		1.08235	0.114172		-1.18547	-0.245455	0.00452908	-1.77367	-0.826738	0.00344331	-1.89031	-0.918622	0.000142743	-3.66509	-1.87385	307346	tribolium_TC013709/114	Chymotrypsin BI precursor/ARP2_G48	hxAUG26us62g76t1	P08217		CUST_33813_PI429641271	1132	2.89606e-06	linear	L.dec	804.853	353.459
CUST_49237_PI429641271		2.19403	1.13358		2.47747	1.30887		-2.03393	-1.02427		-3.48063	-1.79935		-3.66406	-1.87344	263358	none	expressed protein	hxJGI_V11_263358			CUST_49237_PI429641271	1778	8.4218e-05	log-Gauss-probit	lGP.bell	1108.05	98.464
CUST_5373_PI429641271	0.00119747	-22.5882	-4.4975		-8.6349	-3.11018		-1.34741	-0.43019		1.61093	0.687891		-3.66223	-1.87272	301114	tribolium_TC012061/271	glucosyl/glucuronosyl transferases/ARP2_G27	hxAUG25p1s12g47t1	P16662		CUST_5373_PI429641271	1934	0.00012904	log-Gauss-probit	lGP.U	154.203	103.858
CUST_6326_PI429641271		1.83022	0.872016		1.94545	0.960102		-2.42944	-1.28062		-3.17522	-1.66686		-3.65763	-1.87091	97923	none	expressed protein	hxNCBI_GNO_344083			CUST_6326_PI429641271	2174	5.38412e-05	log-Gauss-probit	lGP.bell	798.656	146.688
CUST_27781_PI429641271	0.00015746	-19.4391	-4.28089	0.000142638	-16.3562	-4.03177		-2.57977	-1.36725		-1.24985	-0.321757	0.00434294	-3.65023	-1.86799	228840	tribolium_TC002295/264	gram-negative binding protein gnbp/ARP2_G2177	hxAUG26us121g285t1	Q9NHB0		CUST_27781_PI429641271	875	2.95895e-07	log-Gauss-probit	lGP.U	113.614	95.7044
CUST_49236_PI429641271		2.28614	1.19292		2.49416	1.31855		-1.92059	-0.941552		-3.61198	-1.85279		-3.64089	-1.86429	263358	none	expressed protein	hxJGI_V11_263358			CUST_49236_PI429641271	1777	0.000117846	log-Gauss-probit	lGP.bell	1329.47	90.0484
CUST_20115_PI429641271		3.53367	1.82117		3.95735	1.98454		-1.55602	-0.637857		-4.22887	-2.08027		-3.63119	-1.86044	313646	tribolium_TC013304/49.3	conserved protein/ARP2_G233	hxNCBI_GNO_566094			CUST_20115_PI429641271	492	7.97032e-05	log-Gauss-probit	lGP.bell	200.83	72.657
CUST_1171_PI429641271	0.00023548	-6.96424	-2.79996	0.000981784	-4.73744	-2.24411		-2.44681	-1.2909		-1.28653	-0.363483	0.00365328	-3.61317	-1.85326	39520	tribolium_TC012843/524	atrial natriuretic peptide receptor/ARP2_G205	hxAUG25p1s1g315t1	Q07553		CUST_1171_PI429641271	81	5.55965e-05	log-Gauss-probit	lGP.U	110.231	82.3479
CUST_11385_PI429641271		1.04109	0.0581015		1.14652	0.197261		-1.16762	-0.223567		-1.70717	-0.77161	0.000179293	-3.60918	-1.85167	330318	tribolium_TC002341/111	conserved protein/ARP2_G8047	hxNCBI_GNO_60764	Q6HA08		CUST_11385_PI429641271	72	2.89606e-06	exponential	E.dec.concave	1151.67	415.82
CUST_8126_PI429641271		-1.00712	-0.0102344		1.12673	0.172145		-1.47167	-0.557458	0.00284382	-1.96528	-0.974738	0.000143178	-3.59999	-1.84799	244645	CO8A2_HUMAN/61.2	neurexin IV/ARP2_G19	hxAUG25s29g63t1	Q8WYK1		CUST_8126_PI429641271	2225	2.89606e-06	linear	L.dec	776.999	306.762
CUST_18599_PI429641271	0.000173563	-2.35368	-1.23492	0.000486661	-2.00049	-1.00035	0.00108636	-1.7978	-0.846235	0.000958828	-1.70924	-0.773354	0.000157435	-3.59679	-1.84671	301884	none	expressed protein	hxJGI_V11_301884			CUST_18599_PI429641271	391	5.89485e-06	linear	L.dec	2065.25	444.811
CUST_12623_PI429641271		-1.10599	-0.145334		-1.38306	-0.467868		-2.43685	-1.28502		-1.99651	-0.99748	0.000828051	-3.59614	-1.84645	311139	tribolium_TC006241/266	carboxylesterase/ARP2_G21108	hxAUG25p2s3g279t1			CUST_12623_PI429641271	117	0.000239673	linear	L.dec	1434.43	433.152
CUST_11299_PI429641271		1.59248	0.671272		2.0092	1.00662		-2.22038	-1.1508	0.00123794	-5.65622	-2.49984	0.00898707	-3.54999	-1.82781	242126	none	expressed protein	hxAUG26res20g198t1			CUST_11299_PI429641271	64	2.56814e-05	log-Gauss-probit	lGP.bell	811.952	152.126
CUST_8902_PI429641271		3.49738	1.80628		3.48276	1.80023		-1.2754	-0.350954		-5.69022	-2.50848		-3.54896	-1.8274	303139	tribolium_TC001119/78.6	conserved protein/ARP2_G11573	hxAUG26rep1s2g173t1			CUST_8902_PI429641271	2257	0.000136886	log-Gauss-probit	lGP.bell	NA	47.3807
CUST_4316_PI429641271		-1.46239	-0.548327		-1.27821	-0.35413		-1.93206	-0.950141		-1.67121	-0.740892	0.000176517	-3.50982	-1.8114	312470	PI16_HUMAN/95.9	venom allergen/ARP2_G211	hxAUG26rep1s6g220t1	Q8BZQ2		CUST_4316_PI429641271	1573	8.2333e-05	linear	L.dec	1296.09	396.111
CUST_27780_PI429641271	0.000157435	-19.1768	-4.26129	0.000142552	-17.2239	-4.10634		-2.37237	-1.24633		-1.2189	-0.285579	0.00374605	-3.50938	-1.81122	228840	tribolium_TC002295/264	gram-negative binding protein gnbp/ARP2_G2177	hxAUG26us121g285t1	Q9NHB0		CUST_27780_PI429641271	874	1.58697e-07	log-Gauss-probit	lGP.U	118.277	100.512
CUST_46604_PI429641271		-1.51378	-0.598152		-1.30902	-0.388482	0.00885813	-1.95301	-0.965703	0.000380281	-2.74039	-1.45438	0.000174493	-3.47907	-1.7987	333955	none	unknown	hxNCBI_GNO_100974			CUST_46604_PI429641271	1705	3.51044e-05	linear	L.dec	1058.44	402.383
CUST_5372_PI429641271	0.000439005	-18.901	-4.24039	0.00491607	-8.45467	-3.07975		-1.36072	-0.444374		1.64152	0.715031		-3.47565	-1.79728	301114	tribolium_TC012061/271	glucosyl/glucuronosyl transferases/ARP2_G27	hxAUG25p1s12g47t1	P16662		CUST_5372_PI429641271	1933	4.32936e-05	log-Gauss-probit	lGP.U	146.701	95.9337
CUST_46438_PI429641271	0.000291411	-2.26144	-1.17724	0.00063453	-1.82697	-0.869449	0.000299378	-2.23088	-1.15761	0.000565541	-1.96466	-0.97428	0.000157543	-3.47314	-1.79624	260301	none	hypothetical protein/ARP2_G5976	hxAUG26res136g153t1			CUST_46438_PI429641271
CUST_34389_PI429641271		-1.10819	-0.148209		-1.05999	-0.0840561	0.00503862	-1.84033	-0.879961	0.00414817	-1.92639	-0.9459	0.000158343	-3.45752	-1.78974	241185	tribolium_TC007430/83.6	conserved protein/ARP2_G1482	hxAUG26us18g70t1			CUST_34389_PI429641271	1164	5.74828e-06	linear	L.dec	860.524	415.05
CUST_33812_PI429641271		1.12599	0.17119		-1.09621	-0.132523	0.00910758	-1.73063	-0.791298	0.00633657	-1.70301	-0.768089	0.000142845	-3.45115	-1.78708	307346	tribolium_TC013709/114	Chymotrypsin BI precursor/ARP2_G48	hxAUG26us62g76t1	P08217		CUST_33812_PI429641271	1131	2.89606e-06	linear	L.dec	859.179	340.32
CUST_18684_PI429641271		-1.0389	-0.0550523		-1.16373	-0.218753		-1.85707	-0.893027	0.00490987	-2.95007	-1.56075	0.00199953	-3.45055	-1.78682	240264	tribolium_TC014687/263	para-nitrobenzyl esterase/ARP2_G1902	hxNCBI_GNO_538154	P33438		CUST_18684_PI429641271	396	0.000177524	linear	L.dec	1218.93	301.877
CUST_18598_PI429641271	0.000176109	-2.42286	-1.27671	0.000503504	-2.04877	-1.03475	0.000878703	-1.86834	-0.901753	0.00233644	-1.64193	-0.715388	0.000157501	-3.44644	-1.78511	301884	none	expressed protein	hxJGI_V11_301884			CUST_18598_PI429641271	390	1.05076e-05	linear	L.dec	NA	412.912
CUST_20646_PI429641271		-1.31907	-0.39952		-1.17594	-0.233819	0.00667808	-2.03973	-1.02838	0.000265599	-2.97105	-1.57097	0.000187122	-3.44415	-1.78415	321114	none	expressed protein/ARP2_G25946	hxNCBI_GNO_80364			CUST_20646_PI429641271	507	1.99579e-05	linear	L.dec	1042.92	481.865
CUST_19960_PI429641271		1.24496	0.316104		1.0081	0.011641	0.00410995	-1.98874	-0.991855	0.00189504	-2.35532	-1.23593	0.000241149	-3.43431	-1.78002	313567	tribolium_TC001268/214	deoxyribonuclease i/ARP2_G10870	hxAUG25p1s9g230t1			CUST_19960_PI429641271	477	1.54e-05	linear	L.dec	1059.22	412.36
CUST_34388_PI429641271		-1.00875	-0.0125711		-1.05328	-0.0748825	0.00586191	-1.79087	-0.840663	0.00407104	-1.89541	-0.922507	0.00015802	-3.42834	-1.77751	241185	tribolium_TC007430/83.6	conserved protein/ARP2_G1482	hxAUG26us18g70t1			CUST_34388_PI429641271	1163	3.55734e-06	linear	L.dec	821.683	445.983
CUST_46594_PI429641271		-1.40072	-0.486171		-1.35428	-0.43753		-1.84046	-0.880065	0.00450176	-2.24762	-1.1684	0.000210462	-3.40842	-1.7691	333951	none	conserved protein/ARP2_G25946	hxAUG26us283g153t1			CUST_46594_PI429641271	1703	0.000109626	linear	L.dec	1092.46	441.223
CUST_519_PI429641271		1.03264	0.0463376		1.25942	0.332756	0.00367727	-2.12652	-1.0885	0.00563845	-2.24606	-1.1674	0.00036737	-3.38255	-1.75811	224995	tribolium_TC011252/104	neurexin IV/ARP2_G19	hxAUG26res29g12t1	Q8WYK1		CUST_519_PI429641271	1885	2.92457e-05	linear	L.dec	1234.13	369.198
CUST_19961_PI429641271		1.24954	0.321401		1.0246	0.0350621	0.00427764	-1.98471	-0.988927	0.00299518	-2.25516	-1.17323	0.00025508	-3.37585	-1.75525	313567	tribolium_TC001268/214	deoxyribonuclease i/ARP2_G10870	hxAUG25p1s9g230t1			CUST_19961_PI429641271	478	1.80709e-05	linear	L.dec	1081.87	396.318
CUST_55345_PI429641271	0.00137032	-1.9316	-0.949795	0.00131071	-1.85794	-0.893705	0.0013009	-1.99586	-0.997014	0.000774804	-1.81236	-0.857866	0.000157718	-3.36583	-1.75096	336095	none	hypothetical protein/ARP2_G5976	hxAUG26res855g161t1			CUST_55345_PI429641271	1980	2.71581e-05	linear	L.dec	1652.4	463.693
CUST_10003_PI429641271	0.000311072	-3.64336	-1.86527	0.000894098	-2.51396	-1.32996	0.000194363	-4.38965	-2.13411	0.000286838	-3.2904	-1.71826	0.000412261	-3.35671	-1.74705	54121	tribolium_TC005433/184	secretory phospholipase a2/ARP2_G3646	hxAUG26res40g108t1	Q9NZ20		CUST_10003_PI429641271	2	7.77047e-05	log-Gauss-probit	lGP.U	1.74	1.74
CUST_23271_PI429641271		3.38959	1.76111		3.98522	1.99466		-1.7333	-0.793525		-2.8831	-1.52762		-3.32692	-1.73419	314058						CUST_23271_PI429641271	650	0.000168282	log-Gauss-probit	lGP.bell	201.327	83.0057
CUST_60929_PI429641271		2.46158	1.29959		2.83557	1.50364		-1.6477	-0.720457		-2.90363	-1.53786		-3.32407	-1.73295	313476						CUST_60929_PI429641271	2151	0.000124819	log-Gauss-probit	lGP.bell	239.744	88.3936
CUST_8577_PI429641271		1.40627	0.491874		1.71292	0.776459		-1.8026	-0.850076		-2.7836	-1.47695		-3.32315	-1.73255	310106	tribolium_TC000587/114	conserved protein/ARP2_G6572	hxAUG25p1s2g42t1			CUST_8577_PI429641271	2245	0.000129231	log-Gauss-probit	lGP.bell	971.292	142.54
CUST_8521_PI429641271		1.03559	0.05045		1.12244	0.166636		-1.68808	-0.755387		-1.88192	-0.912202	0.000226469	-3.31112	-1.72732	310083	tribolium_TC001230/297	organic cation transporter/ARP2_G3586	hxNCBI_GNO_284024	Q86VW1		CUST_8521_PI429641271	2244	3.00756e-05	linear	L.dec	1024.6	353.843
CUST_46439_PI429641271	0.000646862	-2.20571	-1.14124	0.00187029	-1.75291	-0.80975	0.000504976	-2.19793	-1.13614	0.000954184	-1.97373	-0.980927	0.000158875	-3.29804	-1.72161	260301	none	hypothetical protein/ARP2_G5976	hxAUG26res136g153t1			CUST_46439_PI429641271
CUST_10002_PI429641271	0.000596201	-3.40014	-1.76559	0.00126565	-2.55583	-1.35379	0.000246793	-4.40078	-2.13776	0.000736591	-3.44985	-1.78653	0.000431709	-3.29438	-1.72001	54121	tribolium_TC005433/184	secretory phospholipase a2/ARP2_G3646	hxAUG26res40g108t1	Q9NZ20		CUST_10002_PI429641271	1	0.00013104	log-Gauss-probit	lGP.U	27.537	15.6046
CUST_34510_PI429641271		1.12802	0.17379		1.05161	0.0725975		-2.33517	-1.22353		-2.10561	-1.07424	0.00163824	-3.28834	-1.71736	302538	tribolium_TC007326/49.7	conserved protein/ARP2_G6298	hxAUG26us18g120t1			CUST_34510_PI429641271	1171	0.000160933	linear	L.dec	1446.67	403.518
CUST_48099_PI429641271		1.37366	0.458023		1.64072	0.714331		-1.07189	-0.100151		-2.70641	-1.43638	0.00736238	-3.27572	-1.71181	303616	tribolium_TC011140/247	conserved protein/ARP2_G6543	hxAUG26res220g47t1			CUST_48099_PI429641271	1752	0.000114798	linear	L.dec	1361.73	402.706
CUST_32003_PI429641271		1.12632	0.171618		1.04419	0.0623858		-1.7363	-0.796019		-1.71159	-0.775339	0.000326008	-3.26034	-1.70502	304067	FRRS1_HUMAN/56.6	Ferric-chelate reductase 1,EC=1.-.-.-/sw	hxAUG26res25g25t1			CUST_32003_PI429641271	1056	7.00606e-05	linear	L.dec	1138.39	322.25
CUST_33466_PI429641271		1.59695	0.67532		1.33894	0.421095		-1.30757	-0.386886	0.00056109	-4.63579	-2.21282	0.00290817	-3.25015	-1.70051	108131	tribolium_TC009330/756	sodium/calcium exchanger/ARP2_G1129	hxJGI_V11_108131	P57103		CUST_33466_PI429641271	1117	1.99579e-05	log-Gauss-probit	lGP.bell	991.5	83.6162
CUST_18341_PI429641271		3.71835	1.89466		3.65199	1.86868		-3.43125	-1.77874		-4.60005	-2.20165		-3.23182	-1.69235	315762	none	expressed protein	hxAUG26res15g90t1			CUST_18341_PI429641271	378	1.77575e-05	log-Gauss-probit	lGP.bell	174.727	131.55
CUST_40773_PI429641271		2.50625	1.32553		2.68705	1.42602		-4.23568	-2.08259		-7.26594	-2.86115		-3.22523	-1.6894	307629	none	expressed protein	hxAUG25s67g25t1			CUST_40773_PI429641271	1487	0.000183006	log-Gauss-probit	lGP.bell	NA	128.778
CUST_11525_PI429641271		1.12603	0.17124		1.00761	0.0109417	0.00466542	-2.48109	-1.31097		-2.17961	-1.12407	0.000995329	-3.2164	-1.68545	310695	tribolium_TC005388/421	sulfate transporter/ARP2_G713	hxNCBI_GNO_354034	Q80ZD3		CUST_11525_PI429641271	76	8.9772e-05	linear	L.dec	1440.04	545.436
CUST_38824_PI429641271		2.06904	1.04896		2.33517	1.22353		-3.56692	-1.83468		-3.54648	-1.82639		-3.19863	-1.67745	326600	none	hypothetical protein/ARP2_G13373	hxNCBI_GNO_86574			CUST_38824_PI429641271	1416	4.86542e-05	linear	L.dec	2047.3	796.724
CUST_23231_PI429641271	0.000366455	-2.19117	-1.1317	0.000444355	-2.00441	-1.00318	0.000341123	-2.39472	-1.25986	0.000587711	-2.19974	-1.13733	0.000161194	-3.19195	-1.67444	98832						CUST_23231_PI429641271	648	5.15782e-05	exponential	E.dec.convex	94.9949	65.6854
CUST_55922_PI429641271	0.000970758	-2.04095	-1.02924	0.00133739	-1.90326	-0.928471	0.00111899	-2.07827	-1.05538	0.000627173	-1.89012	-0.918479	0.000159262	-3.18892	-1.67307	270321	none	unknown	hxAUG26res1209g164t1			CUST_55922_PI429641271
CUST_26572_PI429641271	0.00333322	-1.70439	-0.769259	0.00548676	-1.55158	-0.63374	0.00203233	-1.83311	-0.874294	0.00100957	-1.9813	-0.98645	0.000157785	-3.18273	-1.67026	54498	tribolium_TC015052/411	fatty acyl-coa reductase/ARP2_G1647	hxNCBI_GNO_490374	A1ZAI5		CUST_26572_PI429641271	821	2.55919e-05	linear	L.dec	1207.25	420.882
CUST_22278_PI429641271		-1.1079	-0.147832		-1.19144	-0.252711	0.000175421	-2.73853	-1.4534	0.000227773	-2.59922	-1.37808	0.000162568	-3.17678	-1.66756	245670	tribolium_TC015236/477	sulfate transporter/ARP2_G7730	hxNCBI_GNO_210334	Q80ZD3		CUST_22278_PI429641271	579	2.89606e-06	log-Gauss-probit	lGP.U	448.388	316.368
CUST_26573_PI429641271	0.00134371	-1.69205	-0.758773	0.002107	-1.55915	-0.640757	0.000713933	-1.83174	-0.873217	0.000529513	-1.91682	-0.938712	0.000157447	-3.1441	-1.65265	54498	tribolium_TC015052/411	fatty acyl-coa reductase/ARP2_G1647	hxNCBI_GNO_490374	A1ZAI5		CUST_26573_PI429641271	822	1.02664e-05	linear	L.dec	1166.68	453.455
CUST_45328_PI429641271		6.43874	2.68678		7.08641	2.82505		2.20086	1.13807		-2.84342	-1.50763		-3.1404	-1.65095	263056	none	unknown	hxAUG26us180g61t1			CUST_45328_PI429641271	1668	0.000111166	log-Gauss-probit	lGP.bell	166.475	66.5685
CUST_27814_PI429641271		1.18934	0.250165		1.1024	0.140651		-2.32786	-1.219	0.00898892	-2.74615	-1.45741	0.00644177	-3.12768	-1.64509	105542	tribolium_TC005388/369	sulfate transporter/ARP2_G440	hxNCBI_GNO_22354	Q80ZD3		CUST_27814_PI429641271	877	0.000216529	log-Gauss-probit	lGP.bell	700.346	457.325
CUST_52585_PI429641271		3.92069	1.97111		4.37849	2.13043		-1.23669	-0.306485		-3.78844	-1.9216		-3.12022	-1.64165	263728	none	unknown	hxAUG26us196g251t1			CUST_52585_PI429641271	1901	0.000217943	log-Gauss-probit	lGP.bell	217.884	59.9396
CUST_3359_PI429641271		3.40171	1.76626		3.06014	1.6136		-2.54429	-1.34726		-3.66418	-1.87349		-3.11014	-1.63698	311596	tribolium_TC003368/365	cytochrome p450/ARP2_G481	hxAUG26up2s4g30t1	P13584		CUST_3359_PI429641271	1123	9.9047e-05	log-Gauss-probit	lGP.bell	188.868	117.898
CUST_56967_PI429641271		3.27933	1.7134		2.92331	1.5476		-2.39463	-1.2598		-2.23216	-1.15844		-3.10157	-1.633	121368	none	unknown	hxAUG25s2612g182t1			CUST_56967_PI429641271	2016	2.6731e-05	log-Gauss-probit	lGP.bell	169.082	104.281
CUST_27793_PI429641271		1.23542	0.305005		1.13797	0.186467	0.00938093	-2.53862	-1.34405		-2.07101	-1.05034	0.0036709	-3.10106	-1.63276	246660	tribolium_TC005388/157	sulfate transporter/ARP2_G440	hxNCBI_GNO_10354	Q80ZD3		CUST_27793_PI429641271	876	0.000148176	linear	L.dec	1622.24	433.102
CUST_7458_PI429641271		1.71336	0.776824		1.71117	0.774979		1.15347	0.205975		-1.41349	-0.499258	0.00263945	-3.08824	-1.62678	321453	none	expressed protein/ARP2_G2463	hxAUG25s41g15t1			CUST_7458_PI429641271
CUST_19670_PI429641271		1.79864	0.846904		1.9291	0.94793		-2.30825	-1.2068		-2.70895	-1.43773		-3.07909	-1.6225	313415	tribolium_TC005940-GA/57.0	conserved protein	hxAUG25p1s9g51t1			CUST_19670_PI429641271	437	2.95498e-05	log-Gauss-probit	lGP.bell	215.837	144.352
CUST_38553_PI429641271	0.000157478	-8.96093	-3.16365	0.000172057	-4.7602	-2.25102		-2.07195	-1.05099		-1.50766	-0.592311	0.0012251	-3.0764	-1.62124	326538	tribolium_TC007873/132	bestrophin/ARP2_G1982	hxNCBI_GNO_390564	Q8BGM5		CUST_38553_PI429641271
CUST_58090_PI429641271	0.0007867	-2.12303	-1.08612	0.0016066	-1.86508	-0.899239	0.00113634	-2.00037	-1.00026	0.00162201	-1.74517	-0.803369	0.000160223	-3.07496	-1.62057	275810	none	unknown	hxJGI_V11_275810			CUST_58090_PI429641271	2037	5.72595e-05	linear	L.dec	2123.56	458.34
CUST_48098_PI429641271		1.40076	0.486213		1.64724	0.720053		-1.03726	-0.0527792		-2.71921	-1.44319		-3.05669	-1.61197	303616	tribolium_TC011140/247	conserved protein/ARP2_G6543	hxAUG26res220g47t1			CUST_48098_PI429641271	1751	0.000122496	linear	L.dec	1413.14	416.779
CUST_3032_PI429641271		1.96106	0.971631		1.96958	0.977886		-1.80841	-0.854723		-3.16466	-1.66205		-3.05145	-1.6095	311415	tribolium_TC008090/105	conserved protein/ARP2_G5636	hxAUG25p1s4g245t1	P40689		CUST_3032_PI429641271	973	8.04988e-05	log-Gauss-probit	lGP.bell	1047.33	105.605
CUST_20114_PI429641271		4.18754	2.0661		4.27697	2.09659		-1.22988	-0.298523		-3.38938	-1.76102		-3.03617	-1.60225	313646	tribolium_TC013304/49.3	conserved protein/ARP2_G233	hxNCBI_GNO_566094			CUST_20114_PI429641271	491	0.000119919	log-Gauss-probit	lGP.bell	183.487	43.7307
CUST_2432_PI429641271		-1.26737	-0.341835		-1.14649	-0.197219		-1.59914	-0.677294		-1.54539	-0.627974	0.000183414	-3.03299	-1.60074	207455	BDH_HUMAN/322	estradiol/ARP2_G6551	hxAUG25p1s5g401t1	Q02338		CUST_2432_PI429641271	701	8.00911e-05	linear	L.dec	1159.06	306.665
CUST_32002_PI429641271		1.15201	0.204151		1.1017	0.139736		-1.66394	-0.734602		-1.64054	-0.714169	0.000585656	-3.02364	-1.59629	304067	FRRS1_HUMAN/56.6	Ferric-chelate reductase 1,EC=1.-.-.-/sw	hxAUG26res25g25t1			CUST_32002_PI429641271	1055	0.000113488	linear	L.dec	1219.78	307.583
CUST_55591_PI429641271		1.33989	0.422115		1.22583	0.293756		1.35111	0.434147		1.00029	0.000414371	0.000169758	-3.00877	-1.58918	119871	none	unknown	hxNCBI_GNO_45204			CUST_55591_PI429641271	1989	1.17246e-05	exponential	E.dec.concave	1904.83	1004.74
CUST_2332_PI429641271		-1.49013	-0.575441		-1.74138	-0.800229	0.000354108	-3.52056	-1.81581		-1.782	-0.833501	0.000827347	-3.00798	-1.58879	235307						CUST_2332_PI429641271	651	0.000159889	exponential	E.dec.convex	387.118	91.4248
CUST_19772_PI429641271		3.45346	1.78804		3.87086	1.95265		-1.25415	-0.326705		-3.65075	-1.86819		-2.99149	-1.58086	98286	none	expressed protein/ARP2_G233	hxAUG26up1s9g84t1			CUST_19772_PI429641271	453	0.000207093	log-Gauss-probit	lGP.bell	227.424	49.705
CUST_39565_PI429641271	0.00245776	-2.05329	-1.03794	0.00342153	-1.7689	-0.822856	0.00263397	-2.11326	-1.07947	0.00195439	-1.99353	-0.995327	0.000194009	-2.98529	-1.57787	34436						CUST_39565_PI429641271	1437	0.000169751	exponential	E.dec.convex	136.977	51.8886
CUST_14455_PI429641271		1.98534	0.989383		2.14301	1.09964		-2.07204	-1.05105		-2.36211	-1.24008		-2.98293	-1.57673	300862	none	expressed protein	hxJGI_V11_300862			CUST_14455_PI429641271	188	7.86748e-05	log-Gauss-probit	lGP.bell	217.536	110.048
CUST_36572_PI429641271		1.243	0.313822		1.37687	0.461391		1.26298	0.336834		-1.87114	-0.90392	0.002427	-2.9813	-1.57594	254743	CNT3B_HUMAN/56.2	neurexin IV/ARP2_G19	hxNCBI_GNO_216564	Q8WYK1		CUST_36572_PI429641271	1306	0.000169202	linear	L.dec	1383.36	320.919
CUST_153_PI429641271	0.00404201	-2.70294	-1.43453		-1.35162	-0.434693	0.00137721	-3.53331	-1.82102	0.000288023	-4.82463	-2.27042	0.00339052	-2.97726	-1.57398	242115	tribolium_TC002497/162	gpcr class a orphan receptor/ARP2_G6393	hxAUG26res20g190t1	Q9GZK7		CUST_153_PI429641271	215	9.23437e-05	exponential	E.dec.convex	625.13	180.616
CUST_57937_PI429641271		1.32764	0.40886		-1.0663	-0.0926198	0.00806749	-2.47193	-1.30564		-1.75772	-0.813704	0.00264407	-2.95874	-1.56498	122791	CD36_HUMAN/121	Platelet glycoprotein 4/sw	hxAUG26res5436g77t1			CUST_57937_PI429641271	2032	0.000103668	linear	L.dec	1647.23	466.063
CUST_39582_PI429641271		-1.73106	-0.791656	0.00885179	-1.64673	-0.719604	0.00560327	-1.9304	-0.948903	0.00746415	-1.95225	-0.965141	0.000204954	-2.95193	-1.56166	325355	none	expressed protein	hxAUG26us69g70t1			CUST_39582_PI429641271	1438	0.000219501	linear	L.dec	1588.2	364.088
CUST_10530_PI429641271		3.17077	1.66483		3.58425	1.84167		-1.42908	-0.515087		-3.55279	-1.82895		-2.94314	-1.55736	249009	none	expressed protein/ARP2_G233	hxAUG26us46g100t1			CUST_10530_PI429641271	30	0.000127631	log-Gauss-probit	lGP.bell	208.878	60.5181
CUST_45329_PI429641271	0.0080326	8.48649	3.08517	0.00814253	10.0511	3.32929		2.98483	1.57765		-2.37763	-1.24953		-2.93871	-1.55518	263056	none	unknown	hxAUG26us180g61t1			CUST_45329_PI429641271	1669	5.90883e-05	log-Gauss-probit	lGP.bell	142.321	70.976
CUST_3033_PI429641271		2.02796	1.02003		2.06767	1.04801		-1.76832	-0.822379		-3.13806	-1.64987		-2.9358	-1.55375	311415	tribolium_TC008090/105	conserved protein/ARP2_G5636	hxAUG25p1s4g245t1	P40689		CUST_3033_PI429641271	974	8.4218e-05	log-Gauss-probit	lGP.bell	1120.04	96.2192
CUST_43993_PI429641271		-1.59282	-0.671582		-1.48276	-0.568281	0.000789674	-2.59305	-1.37465		-1.81735	-0.861834	0.000374771	-2.9296	-1.55071	308790						CUST_43993_PI429641271	1605	0.000193076	exponential	E.dec.convex	447.207	155.783
CUST_38552_PI429641271	0.000157438	-7.12738	-2.83337	0.000145413	-4.60671	-2.20374		-1.91866	-0.940095		-1.52472	-0.608542	0.000502825	-2.90758	-1.53982	326538	tribolium_TC007873/132	bestrophin/ARP2_G1982	hxNCBI_GNO_390564	Q8BGM5		CUST_38552_PI429641271
CUST_5231_PI429641271		1.05671	0.0795765		-1.12714	-0.172669		-1.54155	-0.624378		-1.75929	-0.81499	0.00020081	-2.89751	-1.53481	304918	CBPA1_HUMAN/296	zinc carboxypeptidase/ARP2_G192	hxAUG25s31g176t1	Q9VL86		CUST_5231_PI429641271	1892	5.36829e-05	linear	L.dec	981.208	278.643
CUST_33167_PI429641271	0.00109004	-2.09197	-1.06486	0.000559657	-1.97069	-0.978699	0.00100574	-2.17306	-1.11973	0.00127957	-1.9708	-0.97878	0.00017748	-2.89549	-1.53381	250717						CUST_33167_PI429641271	1109	0.000118477	exponential	E.dec.convex	79.5322	48.182
CUST_35697_PI429641271		2.45684	1.29681		2.9425	1.55704		-1.33596	-0.417881		-3.22548	-1.68951		-2.89534	-1.53373	239116	none	expressed protein	hxAUG26res13g56t1			CUST_35697_PI429641271	1245	0.000133059	log-Gauss-probit	lGP.bell	253.778	82.8175
CUST_23325_PI429641271	0.000963678	-2.98495	-1.57771	0.000805104	-2.82084	-1.49612	0.000545938	-2.7652	-1.46738	0.00925462	-1.86516	-0.899303	0.000930401	-2.89003	-1.53109	300286	tribolium_TC013059/90.1	secreted protein/ARP2_G345	hxAUG26rep1s10g275t1	Q9V3Y3		CUST_23325_PI429641271
CUST_152_PI429641271		-1.85893	-0.894476		-1.59377	-0.672442	0.00413006	-2.5768	-1.36558	0.00016597	-5.32329	-2.41232	0.00230615	-2.889	-1.53057	242115	tribolium_TC002497/162	gpcr class a orphan receptor/ARP2_G6393	hxAUG26res20g190t1	Q9GZK7		CUST_152_PI429641271	210	5.19889e-05	log-Gauss-probit	lGP.U	768.646	492.211
CUST_18340_PI429641271		4.21321	2.07492		3.80934	1.92954		-2.70555	-1.43592		-4.61325	-2.20578		-2.88525	-1.52869	315762	none	expressed protein	hxAUG26res15g90t1			CUST_18340_PI429641271	377	1.54e-05	log-Gauss-probit	lGP.bell	166.695	111.791
CUST_28859_PI429641271	0.00497137	-1.52884	-0.612439	0.00865429	-1.40894	-0.494609	0.0013455	-1.70138	-0.766703	0.000352726	-1.90997	-0.933549	0.000157472	-2.86704	-1.51956	302400						CUST_28859_PI429641271	923	1.07589e-05	linear	L.dec	1006.29	405.945
CUST_22281_PI429641271		-1.13323	-0.180441		-1.03083	-0.0438087	0.000284134	-2.60332	-1.38035	0.00247498	-2.03356	-1.02401	0.000210567	-2.86638	-1.51923	197867	tribolium_TC015236/503	sulfate transporter/ARP2_G7730	hxAUG25s33g85t1	Q80ZD3		CUST_22281_PI429641271	582	1.12406e-05	Gauss-probit	GP.bell	567.735	383.455
CUST_58863_PI429641271	0.000795113	-1.91141	-0.934639	0.00103377	-1.69621	-0.762312	0.000522969	-1.89255	-0.920331	0.00104331	-1.92264	-0.94309	0.000158746	-2.84466	-1.50826	278923	none	hypothetical protein/ARP2_G5976	hxAUG26res11749g20t1			CUST_58863_PI429641271
CUST_53372_PI429641271	0.00485113	-1.69042	-0.757378	0.00506695	-1.53088	-0.614358	0.000614317	-2.00028	-1.0002		-1.53317	-0.616515	0.000158844	-2.83097	-1.50129	268969	none	unknown	hxNCBI_GNO_39164			CUST_53372_PI429641271	1924	3.90396e-05	linear	L.dec	1751.39	425.695
CUST_14895_PI429641271	0.0073663	-2.00118	-1.00085		-1.49042	-0.575717	0.00276803	-2.26551	-1.17984		-1.3752	-0.459645	0.000435624	-2.82359	-1.49753	242719	tribolium_TC006847/472	conserved protein/ARP2_G7823	hxAUG26res22g92t1	Q99315		CUST_14895_PI429641271	198	0.000235804	linear	L.dec	NA	424.502
CUST_13651_PI429641271		1.85435	0.890912		2.22788	1.15567		-2.33976	-1.22636	0.00710432	-4.80592	-2.26481		-2.82	-1.49569	236264						CUST_13651_PI429641271	146	7.77047e-05	log-Gauss-probit	lGP.bell	981.806	117.179
CUST_58152_PI429641271		3.56191	1.83265		4.04917	2.01762		-1.45643	-0.54244		-3.47168	-1.79563		-2.80853	-1.48982	341964	tribolium_TC013304/49.3	conserved protein/ARP2_G233	hxNCBI_GNO_105534			CUST_58152_PI429641271	2040	0.000113684	log-Gauss-probit	lGP.bell	192.075	61.1741
CUST_22280_PI429641271		-1.18887	-0.249589		-1.06452	-0.0902065	0.00531909	-2.47639	-1.30824		-2.02602	-1.01865	0.00242253	-2.79215	-1.48138	197867	tribolium_TC015236/503	sulfate transporter/ARP2_G7730	hxAUG25s33g85t1	Q80ZD3		CUST_22280_PI429641271	581	0.000205249	Gauss-probit	GP.bell	671.248	352.274
CUST_27064_PI429641271	0.00683105	-1.80872	-0.854965	0.00361193	-1.69275	-0.759371	0.00461183	-1.78213	-0.833603	0.00921071	-1.82563	-0.868397	0.000192011	-2.77553	-1.47276	322224	none	unknown	hxNCBI_GNO_286394			CUST_27064_PI429641271	841	0.000210915	linear	L.dec	1780.19	396.405
CUST_23230_PI429641271	0.00308394	-2.04905	-1.03495	0.00193275	-1.87879	-0.909807	0.000837057	-2.3793	-1.25054	0.00233157	-1.99635	-0.997366	0.000293417	-2.77405	-1.47199	98832						CUST_23230_PI429641271	647	0.000246785	exponential	E.dec.convex	114.065	67.3285
CUST_5230_PI429641271		-1.00318	-0.00458169		-1.16492	-0.220226		-1.46606	-0.551944		-1.74406	-0.802447	0.000178931	-2.7721	-1.47098	304918	CBPA1_HUMAN/296	zinc carboxypeptidase/ARP2_G192	hxAUG25s31g176t1	Q9VL86		CUST_5230_PI429641271	1891	3.37612e-05	linear	L.dec	892.486	269.408
CUST_10770_PI429641271	0.00962246	-1.65123	-0.723539	0.0063436	-1.82692	-0.869415		-1.68355	-0.751509	0.00550005	-1.60688	-0.684258	0.000175423	-2.77014	-1.46996	257591	tribolium_TC006189/55.5	conserved protein/ARP2_G5082	hxJGI_V11_257591			CUST_10770_PI429641271	35	0.000152144	linear	L.dec	1873.5	366.357
CUST_39564_PI429641271	0.00164745	-1.8724	-0.904892	0.00129231	-1.78337	-0.834604	0.00252206	-1.89466	-0.921937	0.00239124	-1.96156	-0.972005	0.000175794	-2.76862	-1.46917	34436						CUST_39564_PI429641271	1436	0.000138155	exponential	E.dec.convex	145.27	61.5746
CUST_10771_PI429641271	0.000984003	-1.54874	-0.631097	0.000416129	-1.81923	-0.863327	0.000881455	-1.69267	-0.759297	0.00190993	-1.56827	-0.649178	0.000157451	-2.75941	-1.46436	257591	tribolium_TC006189/55.5	conserved protein/ARP2_G5082	hxJGI_V11_257591			CUST_10771_PI429641271	36	1.25886e-05	linear	L.dec	1583.9	408.802
CUST_29423_PI429641271		2.06445	1.04576		1.4749	0.560619		-1.73968	-0.798823		-1.81678	-0.861387	0.00177004	-2.73964	-1.45399	228306	tribolium_TC006658/447	alkaline phosphatase/ARP2_G337	hxAUG26us99g26t1	P05186		CUST_29423_PI429641271	942	1.03767e-05	log-Gauss-probit	lGP.bell	148.436	66.0626
CUST_5072_PI429641271		1.33153	0.413088		1.21274	0.278266		-1.29482	-0.372747		-1.5718	-0.652418	0.00271302	-2.73003	-1.44891	212681	tribolium_TC014687/220	para-nitrobenzyl esterase/ARP2_G1902	hxNCBI_GNO_128314	P33438		CUST_5072_PI429641271	1836	0.000240428	linear	L.dec	1286.71	287.448
CUST_25398_PI429641271		-1.22345	-0.290955		-1.35744	-0.440892		-1.56459	-0.64578		-1.80361	-0.850888	0.000237314	-2.72724	-1.44744	306690	tribolium_TC000966/47.8	conserved protein/ARP2_G17063	hxAUG25s52g17t1			CUST_25398_PI429641271	744	0.000164907	linear	L.dec	1114.05	251.898
CUST_36881_PI429641271	0.000637678	-2.70645	-1.4364	0.000491013	-3.00498	-1.58736	0.000476716	-2.62607	-1.39291		-1.52952	-0.613078	0.000826864	-2.72649	-1.44705	300547	none	expressed protein	hxAUG25s101g313t1			CUST_36881_PI429641271	1317	0.000120174	log-Gauss-probit	lGP.U	119.767	91.9899
CUST_17937_PI429641271	0.000953141	-1.88978	-0.918221		-1.27745	-0.353267		-1.43909	-0.525157	0.00028789	-2.15469	-1.10748	0.000160686	-2.72412	-1.44579	323019	tribolium_TC002957/305	cat eye syndrome critical region protein 2/ARP2_G12897	hxNCBI_GNO_138424	Q9BXF3		CUST_17937_PI429641271	339	2.21057e-05	linear	L.dec	1442.63	307.978
CUST_456_PI429641271		1.11546	0.157635		1.23434	0.303744		-1.11857	-0.161659		-1.54714	-0.629607	0.000274798	-2.72331	-1.44536	240669	C1QT2_HUMAN/54.3	conserved protein/ARP2_G9567	hxJGI_V11_240669	P09237		CUST_456_PI429641271	1674	3.28906e-05	linear	L.dec	1026.15	339.446
CUST_58153_PI429641271		3.15659	1.65837		3.44971	1.78648		-1.34247	-0.424887		-3.37237	-1.75376		-2.71983	-1.44352	341964	tribolium_TC013304/49.3	conserved protein/ARP2_G233	hxNCBI_GNO_105534			CUST_58153_PI429641271	2041	0.00011918	log-Gauss-probit	lGP.bell	201.989	44.0571
CUST_55344_PI429641271	0.00213412	-1.93395	-0.951551	0.00132714	-1.91858	-0.940039	0.00215152	-1.99375	-0.995487	0.00410072	-1.65109	-0.723422	0.000187374	-2.71724	-1.44214	336095	none	hypothetical protein/ARP2_G5976	hxAUG26res855g161t1			CUST_55344_PI429641271	1979	0.000151768	exponential	E.dec.convex	90.569	39.2977
CUST_36574_PI429641271		1.15835	0.212075		1.26672	0.341101		1.06675	0.0932283		-1.51491	-0.599232	0.000322122	-2.71694	-1.44198	326454	CNTP2_HUMAN/105	neurexin IV/ARP2_G19	hxAUG25s79g106t1	Q8WYK1		CUST_36574_PI429641271	1307	5.98588e-05	exponential	E.dec.concave	1526.45	533.454
CUST_33166_PI429641271	0.000923947	-2.05191	-1.03696	0.00217272	-1.83773	-0.877925	0.000691745	-2.16656	-1.11541	0.00189287	-1.73669	-0.796338	0.000183568	-2.71446	-1.44067	250717						CUST_33166_PI429641271	1108	0.000119886	exponential	E.dec.convex	58.5294	31.1228
CUST_60508_PI429641271		-1.14981	-0.20139		-1.29639	-0.374499	0.005817	-2.04252	-1.03035		-1.51789	-0.602071	0.0003923	-2.71341	-1.4401	347765						CUST_60508_PI429641271	2116	0.000164222	linear	L.dec	1537.16	325.878
CUST_50419_PI429641271	0.00487754	-1.38846	-0.473484	0.00720692	-1.42595	-0.511923	0.000184756	-2.01755	-1.01261	0.000142554	-2.55099	-1.35106	0.00015743	-2.71203	-1.43937	68015	EFHD2_HUMAN/153	ef-hand domain-containing protein/ARP2_G5350	hxAUG25s1289g90t1	Q9BUP0		CUST_50419_PI429641271	1818	8.72604e-07	exponential	E.dec.convex	217.32	211.96
CUST_27065_PI429641271	0.00262234	-1.99006	-0.992812	0.00144598	-1.80063	-0.848499	0.0035393	-1.80456	-0.851645	0.00369201	-1.87939	-0.910265	0.000199057	-2.70956	-1.43806	322224	none	unknown	hxNCBI_GNO_286394			CUST_27065_PI429641271
CUST_9753_PI429641271		2.00141	1.00102		1.46607	0.551957		-3.02164	-1.59533	0.000470602	-9.83376	-3.29774		-2.70843	-1.43746	233515	CO6A3_HUMAN/55.8	cathepsin o/ARP2_G1789	hxAUG26rep2s2g239t1	Q9VN93		CUST_9753_PI429641271	2308	3.06659e-05	log-Gauss-probit	lGP.bell	939.495	96.3369
CUST_14454_PI429641271		2.09538	1.06722		2.1604	1.1113		-1.89456	-0.921863		-2.04451	-1.03176		-2.70385	-1.43502	300862	none	expressed protein	hxJGI_V11_300862			CUST_14454_PI429641271	187	0.000104591	log-Gauss-probit	lGP.bell	205.536	106.368
CUST_23463_PI429641271		-1.31173	-0.391471		-1.37118	-0.455416	0.000488029	-2.3857	-1.25441	0.00236712	-2.00781	-1.00562	0.000251728	-2.6861	-1.42551	300303	S14L2_HUMAN/294	cral/trio domain-containing protein/ARP2_G159	hxJGI_V11_300303	O76054		CUST_23463_PI429641271	662	7.14295e-05	exponential	E.dec.convex	390.781	205.74
CUST_55590_PI429641271		1.71017	0.774137		1.10692	0.14655		1.7328	0.793102		1.10323	0.141734	0.0011936	-2.68505	-1.42495	119871	none	unknown	hxNCBI_GNO_45204			CUST_55590_PI429641271	1988	0.000111166	exponential	E.dec.concave	2103.17	1016.7
CUST_11103_PI429641271	0.00142824	-1.82381	-0.866958	0.00374326	-1.60417	-0.681829	0.00232973	-1.8358	-0.876408	0.00167144	-1.9332	-0.950994	0.000169189	-2.67951	-1.42197	317322	none	expressed protein	hxAUG26us20g135t1			CUST_11103_PI429641271	48	0.000110549	exponential	E.dec.convex	257.153	125.897
CUST_22920_PI429641271		5.60944	2.48786		5.25596	2.39395		1.12732	0.172897		-1.98341	-0.98798		-2.67896	-1.42168	237662	none	expressed/ARP2_G3492	hxAUG25p1s10g121t1			CUST_22920_PI429641271	616	0.000114566	log-Gauss-probit	lGP.bell	142.325	44.4834
CUST_50418_PI429641271	0.00464634	-1.39492	-0.480181	0.00835206	-1.41937	-0.505255	0.000180829	-2.12378	-1.08664	0.000157429	-2.75212	-1.46055	0.000142539	-2.66821	-1.41587	68015	EFHD2_HUMAN/153	ef-hand domain-containing protein/ARP2_G5350	hxAUG25s1289g90t1	Q9BUP0		CUST_50418_PI429641271	1817	5.48008e-07	exponential	E.dec.convex	204.33	220.083
CUST_36548_PI429641271	0.00118562	-1.8086	-0.854871	0.000633631	-1.78234	-0.833771	0.00155629	-1.84832	-0.886218	0.00132055	-1.92163	-0.942329	0.000164497	-2.66643	-1.41491	59298						CUST_36548_PI429641271	1305	9.32786e-05	exponential	E.dec.convex	135.552	70.1601
CUST_50922_PI429641271		-1.40779	-0.493437		-1.4983	-0.583322	0.00273159	-1.91482	-0.937207	0.00282283	-1.97093	-0.978875	0.000207499	-2.66063	-1.41177	118716	MTA70_HUMAN/59.3	N6-adenosine-methyltransferase 70 kDa subunit/sw	hxAUG26res419g96t1			CUST_50922_PI429641271	1846	0.000140099	exponential	E.dec.convex	468.283	216.276
CUST_55017_PI429641271	0.000804983	-2.08036	-1.05683	0.00118772	-2.11344	-1.07959	0.000276886	-2.53926	-1.34441	0.000559746	-2.0029	-1.00209	0.000257373	-2.65551	-1.40899	335634	tribolium_TC013018/161	conserved protein/ARP2_G13151	hxNCBI_GNO_171144			CUST_55017_PI429641271	1970	0.000137993	exponential	E.dec.convex	78.1672	57.7624
CUST_20176_PI429641271		3.16749	1.66334		3.40765	1.76878		-1.23684	-0.306654		-3.30319	-1.72386		-2.65158	-1.40685	313673	tribolium_TC013304/52.4	conserved protein/ARP2_G6098	hxAUG26rep1s9g247t1	P48607		CUST_20176_PI429641271	493	0.000149293	log-Gauss-probit	lGP.bell	209.275	46.5339
CUST_10885_PI429641271	0.00451217	4.52738	2.17868	0.00252687	6.31344	2.65843		-1.58736	-0.66663		-2.61922	-1.38914		-2.64838	-1.40511	317232	tribolium_TC011222/657	chorion peroxidase precursor/ARP2_G868	hxAUG26us20g48t1			CUST_10885_PI429641271	38	2.07767e-05	log-Gauss-probit	lGP.bell	160.203	89.0617
CUST_38506_PI429641271		1.30358	0.382474		1.426	0.511972		-2.10223	-1.07192		-2.10173	-1.07158	0.00807338	-2.64564	-1.40361	111058	none	t-box transcription factor tbx20/ARP2_G1335	hxJGI_V11_111058	Q94890		CUST_38506_PI429641271	1387	0.000111166	log-Gauss-probit	lGP.bell	705.604	162.718
CUST_10884_PI429641271		6.67612	2.73901		7.80517	2.96443		1.17836	0.23678		-2.43463	-1.2837		-2.64469	-1.4031	317232	tribolium_TC011222/657	chorion peroxidase precursor/ARP2_G868	hxAUG26us20g48t1			CUST_10884_PI429641271	37	0.000147149	log-Gauss-probit	lGP.bell	159.867	68.6864
CUST_14052_PI429641271		1.14229	0.191932		1.04644	0.0654881		-1.30999	-0.38956	0.00115665	-2.24867	-1.16907	0.000462653	-2.64328	-1.40233	307896	tribolium_TC009118/69.7	conserved protein/ARP2_G1622	hxAUG25p1s7g423t1	Q8MSU3		CUST_14052_PI429641271	166	3.88711e-05	linear	L.dec	1042.23	280.687
CUST_21668_PI429641271	0.000180628	-5.41262	-2.43633	0.00187064	-3.20148	-1.67874	0.003516	-2.62081	-1.39001		-1.99076	-0.99332	0.00593789	-2.6432	-1.40229	302140						CUST_21668_PI429641271	559	0.000111942	log-Gauss-probit	lGP.U	19.5237	13.5444
CUST_14804_PI429641271		2.31969	1.21394		1.8722	0.904733		-2.39523	-1.26017		-2.72505	-1.44628		-2.63765	-1.39925	242653	none	expressed protein	hxAUG26us22g101t1			CUST_14804_PI429641271	195	0.000117473	log-Gauss-probit	lGP.bell	197.424	119.921
CUST_55016_PI429641271	0.00112008	-1.92375	-0.94392	0.00230401	-1.95185	-0.964844	0.000728504	-2.34105	-1.22716	0.00397138	-1.95986	-0.970753	0.000335544	-2.62641	-1.39309	335634	tribolium_TC013018/161	conserved protein/ARP2_G13151	hxNCBI_GNO_171144			CUST_55016_PI429641271	1969	0.000273196	exponential	E.dec.convex	114.338	76.3984
CUST_57433_PI429641271		1.26571	0.339942		1.07227	0.100673	0.000648051	-2.19596	-1.13485	0.000398472	-2.14831	-1.1032	0.000280439	-2.62582	-1.39277	122404	tribolium_TC003905/269	peritrophic membrane chitin binding protein/ARP2_G1440	hxJGI_V11_122404			CUST_57433_PI429641271	2026	5.47493e-06	log-Gauss-probit	lGP.bell	498.011	159.867
CUST_15114_PI429641271	0.00364379	-1.87014	-0.903147	0.00397052	-1.77996	-0.831846	0.00540045	-1.87433	-0.906373	0.00240298	-1.72443	-0.786118	0.000217549	-2.61958	-1.38934	52884						CUST_15114_PI429641271	206	0.000262047	exponential	E.dec.convex	108.123	46.5243
CUST_11524_PI429641271		1.19051	0.251578		1.06853	0.0956253	0.0059621	-2.54787	-1.34929		-2.05792	-1.04118	0.00869208	-2.61586	-1.38729	310695	tribolium_TC005388/421	sulfate transporter/ARP2_G713	hxNCBI_GNO_354034	Q80ZD3		CUST_11524_PI429641271	75	0.000219501	linear	L.dec	1829.41	550.15
CUST_15900_PI429641271		-1.10725	-0.146981		-1.42525	-0.511217		1.02139	0.0305392		1.1063	0.145746	0.000733743	-2.61526	-1.38695	314322	tribolium_TC008043/1108	ndg/ARP2_G2959	hxNCBI_GNO_176114	O88322		CUST_15900_PI429641271	237	0.000232959	linear	L.dec	NA	271.128
CUST_38546_PI429641271	0.00165463	-1.81095	-0.856748	0.00162313	-1.70293	-0.768015	0.00188057	-1.92447	-0.944459	0.00263796	-1.82643	-0.869024	0.000177364	-2.61105	-1.38463	326535	MLP3C_HUMAN/117	gamma-aminobutyric acid receptor associated protein/ARP2_G11360	hxAUG25s80g100t1	Q9CQV6		CUST_38546_PI429641271	1393	0.000142758	exponential	E.dec.convex	149.504	67.0451
CUST_19074_PI429641271		1.29488	0.372814		1.19988	0.262892		-1.19598	-0.258193		-1.74126	-0.800132	0.00137864	-2.60835	-1.38314	102473	tribolium_TC000870/103	serine protease/ARP2_G305	hxJGI_V11_102473	P69525		CUST_19074_PI429641271	407	0.000109626	linear	L.dec	1152.83	271.616
CUST_7931_PI429641271		1.18176	0.240941		-1.01083	-0.0155339		-2.31896	-1.21348		-2.51711	-1.33177		-2.60557	-1.3816	323972	none	expressed protein	hxAUG26us58g76t1			CUST_7931_PI429641271	2221	0.000201241	log-Gauss-probit	lGP.bell	589.121	172.862
CUST_32220_PI429641271		1.51331	0.597711		1.18981	0.250733		-1.76596	-0.820449	0.00181142	-2.50947	-1.32738	0.00236403	-2.59889	-1.3779	318568	none	expressed protein/ARP2_G16618	hxAUG25s25g168t1			CUST_32220_PI429641271	1074	2.656e-05	log-Gauss-probit	lGP.bell	743.595	94.6357
CUST_15115_PI429641271	0.00261365	-1.99534	-0.996636	0.00251283	-1.93863	-0.955039	0.00143509	-1.93514	-0.952438	0.00130969	-1.81841	-0.862679	0.000245872	-2.58372	-1.36945	52884						CUST_15115_PI429641271	207	0.000261931	exponential	E.dec.convex	60.4322	31.7644
CUST_29422_PI429641271		2.05659	1.04026		1.53659	0.619734		-1.74009	-0.799161		-1.72309	-0.785001	0.00300397	-2.57396	-1.36399	228306	tribolium_TC006658/447	alkaline phosphatase/ARP2_G337	hxAUG26us99g26t1	P05186		CUST_29422_PI429641271	941	1.25952e-05	log-Gauss-probit	lGP.bell	161.106	83.8765
CUST_38572_PI429641271		1.11886	0.162027		1.06949	0.096917	0.0010141	-2.08119	-1.05741	0.00100953	-2.25909	-1.17574	0.000538454	-2.56473	-1.35881	326548	TMCO4_HUMAN/271	transmembrane and coiled-coil domain-containing protein/ARP2_G15818	hxAUG26res80g74t1			CUST_38572_PI429641271	1396	2.39133e-05	log-Gauss-probit	lGP.bell	557.565	454.293
CUST_3358_PI429641271		3.75242	1.90782		3.34535	1.74216		-2.3266	-1.21822		-4.48041	-2.16363		-2.56148	-1.35698	311596	tribolium_TC003368/365	cytochrome p450/ARP2_G481	hxAUG26up2s4g30t1	P13584		CUST_3358_PI429641271	1122	8.45508e-05	log-Gauss-probit	lGP.bell	187.302	106.005
CUST_11121_PI429641271		3.29027	1.71821		4.18115	2.0639		-1.15491	-0.207782		-4.8031	-2.26397		-2.55985	-1.35606	317331	none	expressed protein	hxAUG25s20g173t1			CUST_11121_PI429641271	49	0.000103668	log-Gauss-probit	lGP.bell	226.464	60.591
CUST_55527_PI429641271		2.20467	1.14056		1.68628	0.753846		-1.8863	-0.915556		-2.55174	-1.35148		-2.55787	-1.35494	336386	tribolium_TC007098/110	amp dependent coa ligase/ARP2_G299	hxAUG25s982g10t1	Q9S725		CUST_55527_PI429641271	1986	2.89018e-05	log-Gauss-probit	lGP.bell	175.872	92.78
CUST_58862_PI429641271	0.00055704	-2.1082	-1.07601	0.000833348	-1.78157	-0.833145	0.00146184	-1.89828	-0.924694	0.00114558	-1.85217	-0.889216	0.000185448	-2.54649	-1.34851	278923	none	hypothetical protein/ARP2_G5976	hxAUG26res11749g20t1			CUST_58862_PI429641271	2050	0.000128636	linear	L.dec	NA	566.795
CUST_51997_PI429641271		1.89266	0.920414		1.9696	0.977906		1.18383	0.243466		-1.18125	-0.24031	0.00352783	-2.54452	-1.34739	118103	none	unknown	hxAUG25s300g114t1			CUST_51997_PI429641271
CUST_9752_PI429641271		2.19002	1.13094		1.72425	0.785972		-2.40644	-1.2669	0.00445874	-4.54478	-2.18421		-2.53524	-1.34212	233515	CO6A3_HUMAN/55.8	cathepsin o/ARP2_G1789	hxAUG26rep2s2g239t1	Q9VN93		CUST_9752_PI429641271	2307	5.22468e-05	log-Gauss-probit	lGP.bell	918.866	101.475
CUST_49386_PI429641271		-1.30992	-0.389478		-1.4717	-0.557481	0.00316586	-2.1012	-1.07121	0.00225635	-2.0873	-1.06164	0.000555083	-2.53082	-1.33961	118570	none	unknown	hxJGI_V11_118570			CUST_49386_PI429641271	1799	0.000224211	exponential	E.dec.convex	380.548	174.442
CUST_34438_PI429641271	0.000154537	4.79244	2.26076	0.000316574	3.06057	1.6138		-2.1322	-1.09235		-1.70254	-0.767687	0.0053517	-2.52121	-1.33411	302604	none	oviductin/ARP2_G25363	hxNCBI_GNO_258184			CUST_34438_PI429641271	1167	7.99226e-08	linear	L.dec	1897.77	711.777
CUST_37687_PI429641271	0.00328785	-1.78225	-0.833703	0.00915839	-1.5054	-0.590151	0.00108611	-1.98091	-0.986163		-1.56885	-0.649705	0.000186857	-2.51292	-1.32937	109971	FEM1C_HUMAN/53.5	conserved protein/ARP2_G5972	hxNCBI_GNO_354514			CUST_37687_PI429641271	1349	0.000136649	exponential	E.dec.convex	222.112	72.6052
CUST_30525_PI429641271		1.33335	0.415053		-1.02129	-0.0303926	0.00241265	-2.40479	-1.26591		-1.65998	-0.731168	0.00247314	-2.50177	-1.32295	307582	CD36_HUMAN/212	class b scavenger receptor cd36 domain./ARP2_G1276	hxAUG25s66g97t1	O35114		CUST_30525_PI429641271	980	5.04922e-05	linear	L.dec	1751.51	480.262
CUST_55526_PI429641271		2.23247	1.15864		1.76396	0.818815		-1.7122	-0.775852		-2.5376	-1.34346		-2.49672	-1.32004	336386	tribolium_TC007098/110	amp dependent coa ligase/ARP2_G299	hxAUG25s982g10t1	Q9S725		CUST_55526_PI429641271	1985	1.99834e-05	log-Gauss-probit	lGP.bell	165.431	83.0737
CUST_25399_PI429641271		-1.18298	-0.242422	0.00683299	-1.47455	-0.560273	0.000233537	-1.92909	-0.947922	0.000997492	-1.68983	-0.756877	0.0001579	-2.49088	-1.31666	306690	tribolium_TC000966/47.8	conserved protein/ARP2_G17063	hxAUG25s52g17t1			CUST_25399_PI429641271	745	1.18848e-05	exponential	E.dec.convex	370.841	184.547
CUST_11102_PI429641271	0.0017235	-1.78734	-0.837818	0.00196773	-1.66491	-0.735441	0.00130648	-1.89842	-0.924803	0.00108477	-1.97895	-0.984738	0.000192712	-2.48218	-1.31161	317322	none	expressed protein	hxAUG26us20g135t1			CUST_11102_PI429641271	47	0.00015706	exponential	E.dec.convex	163.326	110.181
CUST_28858_PI429641271		-1.44999	-0.536041		-1.3984	-0.483775		-1.48403	-0.569518		-1.57678	-0.656982	0.000160775	-2.47379	-1.30672	302400						CUST_28858_PI429641271	922	7.83728e-05	linear	L.dec	1276.43	350.333
CUST_14053_PI429641271		1.26312	0.336993		1.20764	0.272193		-1.16324	-0.218149	0.00146543	-2.14704	-1.10235	0.000617704	-2.4714	-1.30533	307896	tribolium_TC009118/69.7	conserved protein/ARP2_G1622	hxAUG25p1s7g423t1	Q8MSU3		CUST_14053_PI429641271	167	2.14335e-05	linear	L.dec	1083.21	228.756
CUST_55054_PI429641271		2.97216	1.57151		3.23565	1.69405		-1.34081	-0.423109		-3.13445	-1.64821		-2.46766	-1.30315	307729	none	expressed protein/ARP2_G233	hxAUG25s697g41t1			CUST_55054_PI429641271	1971	0.000202772	log-Gauss-probit	lGP.bell	216.703	50.3663
CUST_42320_PI429641271	0.00093644	-1.87129	-0.904034	0.000983928	-1.75214	-0.809121	0.000641288	-2.07128	-1.05052	0.00148122	-1.88787	-0.916761	0.000199802	-2.46738	-1.30298	1432						CUST_42320_PI429641271	1536	0.000151768	exponential	E.dec.convex	103.745	62.566
CUST_46372_PI429641271	0.00298654	-1.79748	-0.845979	0.00564074	-1.65635	-0.72801	0.00307791	-1.84577	-0.884221	0.00247543	-1.64323	-0.716535	0.000200088	-2.46507	-1.30163	117909	CLP1_HUMAN/507	pre-mrna cleavage complex ii protein clp1/ARP2_G1351	hxNCBI_GNO_222964	Q7K284		CUST_46372_PI429641271	1696	0.000213826	exponential	E.dec.convex	115.458	54.2026
CUST_28298_PI429641271		-1.40852	-0.494176		-1.38137	-0.466095	0.00125994	-1.80537	-0.85229	0.0022153	-1.70084	-0.766245	0.000162576	-2.45556	-1.29605	316298	none	expressed protein/ARP2_G149	hxNCBI_GNO_294174			CUST_28298_PI429641271	898	6.29604e-05	linear	L.dec	1286.95	476.585
CUST_1939_PI429641271	0.000326617	-2.74577	-1.45721	0.000363191	-2.61784	-1.38838		-1.22083	-0.287863		-1.2087	-0.273452	0.000507377	-2.44468	-1.28965	306474	EPHX4_HUMAN/242	epoxide hydrolase/ARP2_G7970	hxAUG26up1s5g21t1	Q6IE26		CUST_1939_PI429641271
CUST_39428_PI429641271		-1.5197	-0.603785		-1.53159	-0.615034		-1.45275	-0.538789		-1.56837	-0.64927	0.000198549	-2.44189	-1.288	105297	RFC1_HUMAN/54.3	Retrovirus-related Pol polyprotein from transposon TNT 1-94/ARP2_G140	hxAUG26res35g117t1	P34896		CUST_39428_PI429641271	1434	0.000258657	linear	L.dec	1620	399.337
CUST_57936_PI429641271		1.3696	0.45375		-1.0805	-0.111695	0.00837181	-2.32461	-1.21699		-1.61455	-0.691129	0.00822537	-2.43892	-1.28624	122791	CD36_HUMAN/121	Platelet glycoprotein 4/sw	hxAUG26res5436g77t1			CUST_57936_PI429641271	2031	0.000149293	linear	L.dec	1889.27	573.12
CUST_1759_PI429641271	0.00119824	-1.96994	-0.978149	0.00109585	-1.7379	-0.797346	0.00145126	-1.88889	-0.91754	0.00233653	-1.75478	-0.811287	0.000208462	-2.43643	-1.28477	232637						CUST_1759_PI429641271	308	0.000190551	linear	L.dec	NA	546.945
CUST_20022_PI429641271		1.41081	0.496528		1.1523	0.204514		-1.70857	-0.772788		-2.00331	-1.00239	0.00541086	-2.43035	-1.28117	98405	tribolium_TC001268/212	deoxyribonuclease i/ARP2_G10870	hxAUG26up1s9g199t1			CUST_20022_PI429641271	487	0.00011918	log-Gauss-probit	lGP.bell	880.606	86.411
CUST_15481_PI429641271		-1.23785	-0.307837		-1.32892	-0.410259	0.00110475	-2.14371	-1.10011	0.0027296	-1.93472	-0.952125	0.000395409	-2.42634	-1.27878	226600	none	expressed protein	hxAUG26us59g102t1			CUST_15481_PI429641271	220	0.000113682	exponential	E.dec.convex	409.944	194.609
CUST_9842_PI429641271	0.00103171	-1.6522	-0.724385	0.000877238	-1.76729	-0.821538	0.000803365	-1.73841	-0.797766	0.000549355	-1.63488	-0.709181	0.00015899	-2.42542	-1.27824	305758	tribolium_TC000427/113	conserved protein/ARP2_G13470	hxJGI_V11_305758			CUST_9842_PI429641271	2313	5.76491e-05	exponential	E.dec.convex	122.021	62.6291
CUST_8520_PI429641271		1.11067	0.151425		1.04366	0.0616527		-1.46249	-0.548428		-1.50119	-0.586107	0.000484597	-2.42501	-1.27799	310083	tribolium_TC001230/297	organic cation transporter/ARP2_G3586	hxNCBI_GNO_284024	Q86VW1		CUST_8520_PI429641271	2243	0.000118835	linear	L.dec	1167.74	417.201
CUST_615_PI429641271		1.04452	0.062835		1.27142	0.346446		1.11912	0.162358		-1.60853	-0.685746	0.0014205	-2.4217	-1.27602	229419	tribolium_TC014266/71.6	matrix metalloproteinase 1/ARP2_G1601	hxAUG25s183g176t1	P51512		CUST_615_PI429641271	2161	0.000196518	linear	L.dec	1369.73	338.762
CUST_38742_PI429641271		1.49489	0.58004		1.37056	0.454768		-1.84097	-0.880468		-2.13338	-1.09314		-2.41524	-1.27217	115745	MY18A_HUMAN/81.3	Myosin-XVIIIa/sw	hxAUG25s163g62t1			CUST_38742_PI429641271	1412	0.00010496	log-Gauss-probit	lGP.bell	822.546	133.684
CUST_37686_PI429641271	0.00474117	-1.75324	-0.810026	0.00434566	-1.55578	-0.637637	0.00312753	-1.75257	-0.809476	0.00284511	-1.69698	-0.762969	0.000192813	-2.40803	-1.26785	109971	FEM1C_HUMAN/53.5	conserved protein/ARP2_G5972	hxNCBI_GNO_354514			CUST_37686_PI429641271	1348	0.000205249	exponential	E.dec.convex	151.632	68.4049
CUST_20009_PI429641271		2.86442	1.51824		3.26754	1.70821		-1.3336	-0.415326		-3.08271	-1.6242		-2.40667	-1.26704	237294	none	expressed protein/ARP2_G233	hxAUG26rep1s9g181t1			CUST_20009_PI429641271	486	0.000200837	log-Gauss-probit	lGP.bell	217.031	46.9477
CUST_19939_PI429641271		2.9976	1.58381		3.30312	1.72383		-1.31516	-0.395236		-3.19094	-1.67398		-2.40631	-1.26682	313555						CUST_19939_PI429641271	474	0.000186291	log-Gauss-probit	lGP.bell	213.309	45.5516
CUST_18894_PI429641271	0.0016615	-1.87145	-0.904156	0.00181725	-1.73956	-0.798723	0.000774829	-2.07973	-1.05639	0.000661261	-2.17118	-1.11848	0.000325302	-2.39715	-1.26132	50099	NEK7_HUMAN/409	nima never in mitosis gene a-related expressed kinase 8/ARP2_G12949	hxAUG26us21g89t1	Q8TDX7		CUST_18894_PI429641271	401	0.000216406	exponential	E.dec.convex	129.108	98.4857
CUST_19813_PI429641271	0.00025925	-2.29637	-1.19936	0.000357675	-2.17496	-1.12099	0.000377167	-2.04421	-1.03154	0.00165913	-1.70475	-0.769558	0.000243724	-2.39706	-1.26126	208600	PAFA_HUMAN/249	platelet-activating factor acetylhydrolase precursor/ARP2_G10271	hxNCBI_GNO_246093	Q13093		CUST_19813_PI429641271
CUST_35765_PI429641271	0.00241429	-1.52345	-0.607346	0.00192863	-1.47071	-0.556512	0.000669496	-1.68817	-0.755457	0.000375036	-1.78987	-0.839857	0.000157845	-2.39418	-1.25953	26070	tribolium_TC000632/154	btb/poz domain-containing protein/ARP2_G380	hxAUG25s13g107t1	P24278		CUST_35765_PI429641271	1252	3.04381e-05	exponential	E.dec.convex	495.322	258.476
CUST_19938_PI429641271		2.99569	1.58289		3.33267	1.73668		-1.30851	-0.387923		-3.07543	-1.62079		-2.39229	-1.25839	313555						CUST_19938_PI429641271	473	0.00019561	log-Gauss-probit	lGP.bell	210.965	28.5182
CUST_19073_PI429641271	0.000598996	-3.2731	-1.71066	0.0024096	-2.64136	-1.40128		-1.32695	-0.408114		1.03372	0.0478518	0.00340456	-2.38487	-1.25391	224273	CFAD_HUMAN/107	serine protease/ARP2_G305	hxAUG25s21g194t1	P69525		CUST_19073_PI429641271	406	7.53259e-05	log-Gauss-probit	lGP.U	172.752	115.432
CUST_494_PI429641271		-1.21144	-0.276725		-1.24345	-0.314346	0.00061972	-1.58101	-0.660847	0.000383525	-1.65327	-0.72532	0.000157437	-2.38352	-1.25309	224393	CNTP1_HUMAN/94.0	Contactin-associated protein 1/sw	hxAUG25s23g126t1			CUST_494_PI429641271	1800	4.90089e-06	linear	L.dec	811.865	388.569
CUST_39067_PI429641271		-1.43095	-0.516973		-1.53234	-0.615739	0.00024275	-2.34288	-1.22828	0.00498868	-1.76592	-0.820423	0.000269382	-2.38328	-1.25295	113071	none	expressed protein	hxAUG26res104g20t1			CUST_39067_PI429641271	1426	0.000110549	exponential	E.dec.convex	267.511	129.784
CUST_30524_PI429641271		1.32825	0.409528		1.02714	0.0386275	0.00286208	-2.37539	-1.24816		-1.59035	-0.669347	0.00504339	-2.38259	-1.25253	307582	CD36_HUMAN/212	class b scavenger receptor cd36 domain./ARP2_G1276	hxAUG25s66g97t1	O35114		CUST_30524_PI429641271	979	0.000111166	linear	L.dec	1906.38	477.196
CUST_352_PI429641271	0.00131548	5.05637	2.3381	0.00130119	4.28063	2.09782		-1.45287	-0.538905		-3.04757	-1.60766		-2.37922	-1.25049	223598	COAA1_HUMAN/64.3	Collagen alpha-1(X) chain/sw	hxAUG26res17g27t1			CUST_352_PI429641271	1226	4.86885e-06	log-Gauss-probit	lGP.bell	131.683	66.1963
CUST_34439_PI429641271	0.000162374	5.78188	2.53154	0.000288704	3.87021	1.95241		-2.09783	-1.0689		-1.81393	-0.859117		-2.3778	-1.24963	302604	none	oviductin/ARP2_G25363	hxNCBI_GNO_258184			CUST_34439_PI429641271	1168	2.23236e-07	linear	L.dec	2030.97	742.391
CUST_46057_PI429641271	0.00891639	-1.36408	-0.447929	0.00665714	-1.32633	-0.407437	0.000180998	-1.95564	-0.967641	0.000157426	-2.53666	-1.34293	0.000142544	-2.37006	-1.24492	231804	EFHD1_HUMAN/180	ef-hand domain-containing protein/ARP2_G5350	hxAUG26res170g10t1	Q9BUP0		CUST_46057_PI429641271	1685	5.6636e-07	exponential	E.dec.convex	224.121	209.047
CUST_495_PI429641271		-1.28269	-0.359168		-1.18108	-0.240101	0.000958791	-1.52388	-0.607747	0.00018922	-1.73499	-0.794928	0.000157431	-2.36291	-1.24057	224393	CNTP1_HUMAN/94.0	Contactin-associated protein 1/sw	hxAUG25s23g126t1			CUST_495_PI429641271	1801	3.55734e-06	linear	L.dec	784.315	406.028
CUST_57219_PI429641271		1.22372	0.29127		1.12518	0.170159	0.000316398	-2.2964	-1.19937	0.00035594	-2.11043	-1.07754	0.000412042	-2.36133	-1.2396	273584	tribolium_TC003905/162	peritrophic membrane chitin binding protein/ARP2_G1440	hxAUG26res3513g271t1			CUST_57219_PI429641271	2023	5.0793e-06	linear	L.dec	1510.11	471.854
CUST_31005_PI429641271		-1.26296	-0.336812		-1.07209	-0.100432		-1.44838	-0.53444	0.00535878	-1.58124	-0.661053	0.000159441	-2.36055	-1.23913	303745	CNTP2_HUMAN/101	neurexin IV/ARP2_G19	hxAUG25s23g125t1	Q8WYK1		CUST_31005_PI429641271	1012	2.32159e-05	linear	L.dec	967.065	391.586
CUST_43075_PI429641271		1.95237	0.965228		1.58876	0.667905		-1.84759	-0.885646	0.00916867	-2.59494	-1.3757		-2.36007	-1.23883	328028	tribolium_TC007506/358	amp dependent coa ligase/ARP2_G299	hxAUG26us98g7t1	Q9S725		CUST_43075_PI429641271	1563	2.3417e-05	log-Gauss-probit	lGP.bell	187.865	105.106
CUST_49936_PI429641271		1.89859	0.92493		1.58882	0.66796		-1.75397	-0.810623		-2.51793	-1.33224		-2.3589	-1.23811	303375	tribolium_TC007096/241	amp dependent coa ligase/ARP2_G28697	hxNCBI_GNO_294884			CUST_49936_PI429641271	1807	4.30058e-05	log-Gauss-probit	lGP.bell	226.45	97.0587
CUST_20008_PI429641271		3.09019	1.6277		3.27654	1.71217		-1.28682	-0.363814		-3.06187	-1.61441		-2.35205	-1.23392	237294	none	expressed protein/ARP2_G233	hxAUG26rep1s9g181t1			CUST_20008_PI429641271	485	0.000178006	log-Gauss-probit	lGP.bell	203.927	30.272
CUST_40815_PI429641271	0.000640039	142.117	7.15093	0.000739128	157.509	7.29929		1.85186	0.888972		8.62789	3.10901		-2.35142	-1.23353	307662						CUST_40815_PI429641271	1489	2.92457e-05	log-Gauss-probit	lGP.bell	153.903	101.824
CUST_18895_PI429641271	0.000918277	-1.93011	-0.948684	0.00268978	-1.67269	-0.742168	0.000551139	-2.11528	-1.08085	0.000594644	-2.1581	-1.10976	0.000331701	-2.34949	-1.23235	50099	NEK7_HUMAN/409	nima never in mitosis gene a-related expressed kinase 8/ARP2_G12949	hxAUG26us21g89t1	Q8TDX7		CUST_18895_PI429641271	402	0.000185443	exponential	E.dec.convex	120.198	90.311
CUST_25133_PI429641271	0.00333293	-1.79455	-0.843625	0.00431491	-1.71715	-0.780013	0.00250773	-1.71123	-0.775036	0.00219921	-1.62553	-0.700908	0.000211933	-2.34937	-1.23228	57241	KI20A_HUMAN/237	kinesin-like protein kif23 mitotic kinesin-like protein/ARP2_G5416	hxNCBI_GNO_302474	Q9V877		CUST_25133_PI429641271	733	0.000253857	exponential	E.dec.convex	71.3305	30.649
CUST_38743_PI429641271		1.48389	0.569384		1.33835	0.420455		-1.84864	-0.886465		-2.32758	-1.21883		-2.34644	-1.23047	115745	MY18A_HUMAN/81.3	Myosin-XVIIIa/sw	hxAUG25s163g62t1			CUST_38743_PI429641271	1413	0.000128591	log-Gauss-probit	lGP.bell	832.569	132.994
CUST_42481_PI429641271	0.000683753	-5.55407	-2.47355	0.00077929	-5.13212	-2.35955		-2.57399	-1.36401		-1.58208	-0.661819		-2.34269	-1.22817	63582						CUST_42481_PI429641271	1545	0.000188311	log-Gauss-probit	lGP.U	1.74	1.74
CUST_19957_PI429641271		3.12637	1.64449		3.40845	1.76912		-1.19551	-0.257626		-2.91991	-1.54592		-2.33907	-1.22593	308991	none	expressed protein/ARP2_G233	hxAUG26rep1s9g160t1			CUST_19957_PI429641271	476	0.000202481	log-Gauss-probit	lGP.bell	204.533	48.6488
CUST_9754_PI429641271		1.7493	0.806775		1.53714	0.620252		-2.13375	-1.09339	0.00368474	-6.15068	-2.62075		-2.33378	-1.22267	9105						CUST_9754_PI429641271	2309	0.000203844	log-Gauss-probit	lGP.bell	NA	108.522
CUST_20177_PI429641271		3.33091	1.73592		3.58203	1.84078		-1.1898	-0.250719		-3.07224	-1.61929		-2.33199	-1.22156	313673	tribolium_TC013304/52.4	conserved protein/ARP2_G6098	hxAUG26rep1s9g247t1	P48607		CUST_20177_PI429641271	494	0.000178779	log-Gauss-probit	lGP.bell	198.553	53.1365
CUST_38507_PI429641271		1.35179	0.434874		1.49654	0.581628		-1.69122	-0.758062		-2.01062	-1.00764		-2.32953	-1.22004	111058	none	t-box transcription factor tbx20/ARP2_G1335	hxJGI_V11_111058	Q94890		CUST_38507_PI429641271	1388	0.000114342	log-Gauss-probit	lGP.bell	886.836	148.027
CUST_38606_PI429641271		1.17575	0.23358		1.08679	0.120077	0.000170753	-1.99193	-0.994169	0.000236097	-1.77914	-0.831183	0.00018078	-2.3188	-1.21338	64529	tribolium_TC003081/102	trypsin alpha precursor/ARP2_G689	hxNCBI_GNO_20854	O08696		CUST_38606_PI429641271	1398	6.76707e-07	log-Gauss-probit	lGP.bell	231.652	177.766
CUST_37702_PI429641271	0.0024911	-1.68384	-0.751753	0.00355883	-1.509	-0.593593	0.00126409	-1.799	-0.847193	0.0017214	-1.66207	-0.732981	0.000172592	-2.3141	-1.21045	253421	tribolium_TC000315/57.0	sex-determining protein fem-1/ARP2_G5685	hxAUG26us70g67t1	Q96JP0		CUST_37702_PI429641271	1350	0.000128636	exponential	E.dec.convex	189.697	96.6623
CUST_55537_PI429641271	0.00507376	-1.49678	-0.581859	0.00676337	-1.55635	-0.638163	0.000576858	-1.93811	-0.954648	0.000744457	-1.85511	-0.891507	0.000182528	-2.31341	-1.21002	269669	none	unknown	hxJGI_V11_269669			CUST_55537_PI429641271	1987	0.000111166	exponential	E.dec.convex	228.186	131.101
CUST_42149_PI429641271		1.26143	0.335057		1.11134	0.152299	0.000605527	-2.19137	-1.13183	0.000619551	-2.03084	-1.02208	0.000616284	-2.31107	-1.20856	228902	tribolium_TC003905/286	peritrophic membrane chitin binding protein/ARP2_G1440	hxAUG26us129g133t1			CUST_42149_PI429641271	1532	9.3426e-06	linear	L.dec	1512.3	435.694
CUST_492_PI429641271		-1.04703	-0.0662983		-1.09521	-0.131206		-1.36634	-0.450317		-1.30804	-0.387404	0.000237533	-2.30403	-1.20416	104270	C1QT9_HUMAN/58.2	Complement C1q tumor necrosis factor-related protein 9/sw	hxJGI_V11_104270			CUST_492_PI429641271	1772	0.000111942	linear	L.dec	1173.77	357.484
CUST_49937_PI429641271		1.96345	0.97339		1.49101	0.576287		-1.73666	-0.796318		-2.48097	-1.3109		-2.30375	-1.20399	303375	tribolium_TC007096/241	amp dependent coa ligase/ARP2_G28697	hxNCBI_GNO_294884			CUST_49937_PI429641271	1808	4.40919e-05	log-Gauss-probit	lGP.bell	913.684	89.693
CUST_17303_PI429641271	0.000209713	-2.48443	-1.31292	0.00018835	-2.28789	-1.19402	0.00025837	-2.30704	-1.20605	0.000224509	-2.08081	-1.05714	0.000257849	-2.30109	-1.20232	303927	tribolium_TC002911/161	low-density lipoprotein receptor ldl/ARP2_G1339	hxJGI_V11_303927	Q95RU0		CUST_17303_PI429641271
CUST_43074_PI429641271		1.98963	0.992497		1.5507	0.63292		-1.83526	-0.875986	0.00811882	-2.68951	-1.42734		-2.29758	-1.20012	328028	tribolium_TC007506/358	amp dependent coa ligase/ARP2_G299	hxAUG26us98g7t1	Q9S725		CUST_43074_PI429641271	1562	2.73052e-05	log-Gauss-probit	lGP.bell	190.821	98.4592
CUST_22921_PI429641271		5.80874	2.53823		5.42409	2.43938		1.1177	0.160536		-1.82321	-0.866478		-2.29641	-1.19938	237662	none	expressed/ARP2_G3492	hxAUG25p1s10g121t1			CUST_22921_PI429641271	617	8.99531e-05	log-Gauss-probit	lGP.bell	135.86	47.1351
CUST_24637_PI429641271	0.000954167	-1.65292	-0.725015	0.00248994	-1.4905	-0.575795	0.00119178	-1.68809	-0.755392	0.000207491	-1.986	-0.989868	0.000162031	-2.29446	-1.19815	249655	GVIN1_HUMAN/155	4 days neonate male adipose cdna/ARP2_G8886	hxNCBI_GNO_300414	Q7Z2Y8		CUST_24637_PI429641271	709	5.56379e-05	exponential	E.dec.convex	365.329	191.476
CUST_28302_PI429641271	0.00104782	-1.47134	-0.557131	0.00104722	-1.53633	-0.619491	0.000254087	-1.76548	-0.820059	0.000219941	-1.79537	-0.844279	0.000157657	-2.29097	-1.19596	101128	none	expressed protein/ARP2_G149	hxAUG26res17g99t1			CUST_28302_PI429641271	900	2.32077e-05	exponential	E.dec.convex	227.632	152.382
CUST_596_PI429641271		1.01227	0.0175977		1.12321	0.16763		-1.4324	-0.518436		-1.26503	-0.339177	0.000197394	-2.2892	-1.19485	120386	none	neurexin IV/ARP2_G19	hxAUG26us1411g41t1	Q8WYK1		CUST_596_PI429641271	2058	2.07767e-05	linear	L.dec	1171.82	281.93
CUST_34784_PI429641271	0.00310106	-1.69156	-0.758352	0.00117837	-1.94427	-0.959232	0.000157662	-3.66995	-1.87576	0.000365185	-2.3364	-1.22429	0.000371329	-2.28732	-1.19366	49378	CEL2A_HUMAN/126	clip-domain serine protease/ARP2_G7403	hxAUG26res18g218t1	Q7Z410		CUST_34784_PI429641271	1200	1.73811e-05	log-Gauss-probit	lGP.U	201.957	134.286
CUST_15019_PI429641271	0.003678	-1.49245	-0.577687		-1.34785	-0.430655	0.000618764	-1.69813	-0.763947	0.000441161	-1.77183	-0.825239	0.000158831	-2.28355	-1.19128	319871	KLH21_HUMAN/57.0	ring canal kelch protein/ARP2_G14	hxAUG25s32g8t1	Q04652		CUST_15019_PI429641271	200	3.84779e-05	exponential	E.dec.convex	517.648	267.593
CUST_19072_PI429641271	0.000399441	-2.56185	-1.35719	0.000687628	-2.34069	-1.22693		-1.48873	-0.57408		1.00319	0.00459027	0.000557378	-2.26143	-1.17723	224273	CFAD_HUMAN/107	serine protease/ARP2_G305	hxAUG25s21g194t1	P69525		CUST_19072_PI429641271
CUST_50712_PI429641271	0.00111786	-1.71034	-0.774281	0.00504942	-1.48187	-0.567417	0.000994383	-1.83301	-0.874218	0.00138301	-1.75073	-0.807959	0.000184397	-2.25595	-1.17374	9047						CUST_50712_PI429641271	1835	0.000139046	exponential	E.dec.convex	193.376	108.86
CUST_56555_PI429641271		1.08153	0.113078		-1.11161	-0.152655		-1.68779	-0.755131	0.00227937	-2.00217	-1.00157	0.000828269	-2.25066	-1.17035	271459	none	unknown	hxJGI_V11_271459			CUST_56555_PI429641271	2014	7.5003e-05	linear	L.dec	1237	437.531
CUST_34785_PI429641271	0.00103148	-1.67448	-0.743715	0.000491781	-1.87225	-0.904774	0.000157427	-3.70203	-1.88832	0.00016801	-2.32133	-1.21495	0.000212501	-2.25009	-1.16998	49378	CEL2A_HUMAN/126	clip-domain serine protease/ARP2_G7403	hxAUG26res18g218t1	Q7Z410		CUST_34785_PI429641271	1201	3.28711e-06	log-Gauss-probit	lGP.U	200.951	148.042
CUST_50494_PI429641271	0.0054457	-1.42252	-0.508449	0.00135074	-1.60981	-0.686892	0.000228747	-1.93932	-0.955552	0.000521068	-1.77025	-0.823952	0.000163588	-2.23742	-1.16184	119323	GVIN1_HUMAN/161	4 days neonate male adipose cdna/ARP2_G8886	hxAUG25s684g6t1	Q7Z2Y8		CUST_50494_PI429641271	1827	5.54795e-05	exponential	E.dec.convex	177.603	122.058
CUST_14505_PI429641271		-1.37037	-0.454566		-1.45305	-0.539084	0.00139952	-1.74339	-0.801896	0.00145745	-1.782	-0.833495	0.000187073	-2.23364	-1.1594	113497	none	hypothetical protein/ARP2_G8301	hxAUG26res111g175t1			CUST_14505_PI429641271	191	0.000128238	exponential	E.dec.convex	359.863	205.75
CUST_50756_PI429641271	0.00731454	-1.65004	-0.722499	0.00332312	-1.53849	-0.621512	0.00879748	-1.59068	-0.669641	0.00742998	-1.55126	-0.633437	0.000209657	-2.23269	-1.15878	229977	tribolium_TC006313/396	ribosome biogenesis protein bms1/ARP2_G3828	hxNCBI_GNO_275214	Q14692		CUST_50756_PI429641271
CUST_8590_PI429641271	0.000668724	-2.41648	-1.27291	0.00180669	-2.08081	-1.05715	0.00250397	-1.93198	-0.950082		-1.26391	-0.337889	0.00116706	-2.23206	-1.15838	310112	tribolium_TC012734/308	brain chitinase and chia/ARP2_G4666	hxAUG25p1s2g47t1	Q9W5U2		CUST_8590_PI429641271
CUST_37568_PI429641271	0.00273346	-1.54448	-0.627125	0.00388891	-1.59874	-0.676939	0.00224897	-1.75534	-0.811754	0.00590581	-1.61536	-0.691857	0.000198436	-2.23065	-1.15746	307951	tribolium_TC000318/390	hex-a/ARP2_G730	hxJGI_V11_307951	P52789		CUST_37568_PI429641271	1334	0.000227114	exponential	E.dec.convex	189.702	92.2127
CUST_46374_PI429641271	0.000875963	-1.647	-0.719839	0.000447177	-1.63873	-0.712576	0.000494151	-1.80915	-0.855312	0.000867239	-1.7059	-0.770533	0.000163886	-2.22796	-1.15572	304267	tribolium_TC013653/263	sugar transporter/ARP2_G586	hxJGI_V11_304267	Q9JIF3		CUST_46374_PI429641271	1697	8.95027e-05	exponential	E.dec.convex	117.412	73.3489
CUST_52315_PI429641271		-1.48439	-0.569875		-1.31094	-0.390605	0.00883498	-1.60256	-0.680378		-1.36147	-0.445161	0.000188856	-2.2271	-1.15517	263309	none	hypothetical protein/ARP2_G25031	hxNCBI_GNO_170864			CUST_52315_PI429641271	1893	0.000181491	linear	L.dec	1786.36	386.781
CUST_18451_PI429641271	0.00235699	-1.52158	-0.60557	0.00487104	-1.53989	-0.622827	0.000903109	-1.7586	-0.814431	0.00117013	-1.77035	-0.824033	0.000175627	-2.2261	-1.15452	48122						CUST_18451_PI429641271	383	0.000130173	exponential	E.dec.convex	231.098	134.263
CUST_20847_PI429641271	0.000337077	-2.49859	-1.32111	0.000280934	-2.48631	-1.31401	0.00121765	-1.981	-0.986228		-1.48607	-0.571501	0.000576647	-2.226	-1.15445	247323	none	expressed protein	hxAUG26us39g91t1			CUST_20847_PI429641271	527	0.000105273	log-Gauss-probit	lGP.U	107.54	91.8772
CUST_9843_PI429641271	0.00297764	-1.58509	-0.664565	0.00133749	-1.5745	-0.654897	0.0018813	-1.72414	-0.785873	0.00497253	-1.59248	-0.671272	0.000177053	-2.22424	-1.15331	305758	tribolium_TC000427/113	conserved protein/ARP2_G13470	hxJGI_V11_305758			CUST_9843_PI429641271	2314	0.000168866	exponential	E.dec.convex	168.265	83.6691
CUST_43535_PI429641271	0.000229523	-3.95943	-1.98529	0.0024513	-2.70204	-1.43405		-1.81928	-0.863371		-1.91868	-0.940114		-2.22	-1.15056	309210	tribolium_TC014083/111	putative serine proteinase /ARP2_G236	hxAUG25s91g20t1	P04071		CUST_43535_PI429641271
CUST_60810_PI429641271		1.79535	0.844264		1.69093	0.757815		-2.90577	-1.53892		-4.00728	-2.00262		-2.21886	-1.14982	442493						CUST_60810_PI429641271	2140	0.000184661	log-Gauss-probit	lGP.bell	225.874	151.041
CUST_26990_PI429641271		-1.3793	-0.463939		-1.42727	-0.513254	0.000198606	-2.31754	-1.21259	0.000485609	-1.96671	-0.975784	0.000203589	-2.21764	-1.14903	248773	tribolium_TC011805/184	sodium-bile acid cotransporter/ARP2_G16844	hxAUG26res45g85t1			CUST_26990_PI429641271	838	5.05146e-05	exponential	E.dec.convex	247.17	157.246
CUST_1938_PI429641271	0.000294637	-2.75454	-1.46181	0.000488178	-2.5008	-1.32239		-1.28563	-0.362473		-1.19837	-0.261076	0.00116697	-2.21754	-1.14896	306474	EPHX4_HUMAN/242	epoxide hydrolase/ARP2_G7970	hxAUG26up1s5g21t1	Q6IE26		CUST_1938_PI429641271
CUST_23064_PI429641271		4.19825	2.06979		4.66063	2.22052		-2.1962	-1.13501		-3.16334	-1.66145		-2.21453	-1.147	98751	none	expressed protein	hxAUG26rep1s10g171t1			CUST_23064_PI429641271	633	9.32786e-05	log-Gauss-probit	lGP.bell	175.909	104.612
CUST_18344_PI429641271	0.00695632	-1.54551	-0.628086	0.00823078	-1.44826	-0.534318	0.00165261	-1.78853	-0.838774	0.00449847	-1.64169	-0.715185	0.000206971	-2.20833	-1.14296	315764	tribolium_TC000632/56.2	conserved protein/ARP2_G149	hxNCBI_GNO_412153			CUST_18344_PI429641271	379	0.000213643	exponential	E.dec.convex	295.79	127.821
CUST_18345_PI429641271	0.00875382	-1.53896	-0.621952		-1.4316	-0.517633	0.00444777	-1.70379	-0.76875	0.00421531	-1.66606	-0.736438	0.000233509	-2.19386	-1.13347	315764	tribolium_TC000632/56.2	conserved protein/ARP2_G149	hxNCBI_GNO_412153			CUST_18345_PI429641271	380	0.000306275	exponential	E.dec.convex	381.343	164.772
CUST_32333_PI429641271		1.38124	0.465966		1.38157	0.466311	0.00977515	-2.02441	-1.0175		-1.7987	-0.846955	0.00825117	-2.18261	-1.12605	304120	tribolium_TC009118/305	conserved protein/ARP2_G1622	hxAUG25s25g238t1	Q8MSU3		CUST_32333_PI429641271	1084	5.24826e-05	linear	L.dec	1741.76	613.615
CUST_23037_PI429641271		2.17798	1.12299		2.41758	1.27356		-2.31568	-1.21143		-3.42112	-1.77447		-2.178	-1.123	300252	none	expressed protein	hxAUG26rep1s10g157t1			CUST_23037_PI429641271	630	2.95697e-05	log-Gauss-probit	lGP.bell	193.977	124.438
CUST_46375_PI429641271	0.000785978	-1.63908	-0.712889	0.00103047	-1.53807	-0.62112	0.000908582	-1.68083	-0.749173	0.00105593	-1.70182	-0.767082	0.000165095	-2.17187	-1.11894	304267	tribolium_TC013653/263	sugar transporter/ARP2_G586	hxJGI_V11_304267	Q9JIF3		CUST_46375_PI429641271	1698	0.000107237	exponential	E.dec.convex	135.165	85.7808
CUST_20770_PI429641271		1.48157	0.567124		1.39009	0.475183		-1.20199	-0.265429		-1.70597	-0.770588	0.00289197	-2.16774	-1.11619	54051						CUST_20770_PI429641271	523	4.02203e-05	log-Gauss-probit	lGP.bell	1222.55	42.8062
CUST_59610_PI429641271	0.00451197	-1.57955	-0.659512	0.00365054	-1.69776	-0.763635	0.00510564	-1.62346	-0.69907		-1.29948	-0.377937	0.000220052	-2.16764	-1.11613	275128	IPO11_HUMAN/134	importin/ARP2_G25258	hxAUG26res5409g64t1			CUST_59610_PI429641271	2059	0.000206341	exponential	E.dec.convex	162.133	45.6576
CUST_2768_PI429641271	0.00234679	-1.4689	-0.554736	0.00550031	-1.47569	-0.561392	0.00176703	-1.64918	-0.721745	0.00277201	-1.57556	-0.655862	0.000164904	-2.16514	-1.11446	95947	tribolium_TC000427/85.5	conserved protein/ARP2_G13470	hxJGI_V11_95947			CUST_2768_PI429641271	866	0.000117335	exponential	E.dec.convex	283.096	120.897
CUST_27710_PI429641271		-1.043	-0.0607405		-1.00754	-0.0108318		-1.28844	-0.365626		-1.08187	-0.113527	0.00025894	-2.15074	-1.10483	259215	C1QT3_HUMAN/52.0	Complement C1q tumor necrosis factor-related protein 3/sw	hxAUG25s121g273t1			CUST_27710_PI429641271	868	9.24711e-05	exponential	E.dec.concave	2087.8	988.122
CUST_12225_PI429641271		-1.07334	-0.102102		-1.0744	-0.103536		-1.55026	-0.632511	0.00582942	-1.77287	-0.826088	0.000571348	-2.14933	-1.10389	310984	tribolium_TC009623/144	conserved protein/ARP2_G3071	hxAUG26up2s3g52t1	Q8C0Y1		CUST_12225_PI429641271	101	0.000119114	linear	L.dec	1145.61	440.983
CUST_26991_PI429641271		-1.4852	-0.570653		-1.37692	-0.461447	0.000394155	-2.25271	-1.17166	0.00114628	-1.9486	-0.962441	0.000499932	-2.14677	-1.10217	248773	tribolium_TC011805/184	sodium-bile acid cotransporter/ARP2_G16844	hxAUG26res45g85t1			CUST_26991_PI429641271	839	0.000148583	exponential	E.dec.convex	297.88	154.462
CUST_18450_PI429641271		-1.44043	-0.526499	0.00817822	-1.43577	-0.521823	0.00184349	-1.75191	-0.808931	0.00207625	-1.69727	-0.763218	0.000217056	-2.14501	-1.10098	48122						CUST_18450_PI429641271	382	0.000210615	exponential	E.dec.convex	324.658	159.462
CUST_43534_PI429641271	0.000196255	-3.67375	-1.87725	0.00137442	-2.60709	-1.38244		-1.89019	-0.918535	0.00795315	-1.82513	-0.867996	0.00701736	-2.13532	-1.09445	309210	tribolium_TC014083/111	putative serine proteinase /ARP2_G236	hxAUG25s91g20t1	P04071		CUST_43534_PI429641271
CUST_23935_PI429641271		-1.35113	-0.434163		-1.29447	-0.372357	0.00532764	-1.64235	-0.715759	0.00396888	-1.71539	-0.778535	0.000282044	-2.13343	-1.09318	110679	MBD5_HUMAN/87.8	Methyl-CpG-binding domain protein 5/sw	hxAUG26us77g9t1			CUST_23935_PI429641271	691	0.00025121	exponential	E.dec.convex	598.761	219.322
CUST_22664_PI429641271	0.00521151	-1.64199	-0.715445	0.00224693	-1.63147	-0.706171	0.000478654	-2.08011	-1.05666	0.00148491	-1.85437	-0.890928	0.000474762	-2.13262	-1.09263	256895	tribolium_TC003870/100	n-acetylglucosaminyltransferase vi/ARP2_G4775	hxAUG25s97g300t1	Q812F8		CUST_22664_PI429641271	597	0.000292695	exponential	E.dec.convex	152.7	108.206
CUST_37032_PI429641271	0.00248066	-1.66868	-0.73871	0.00104547	-1.66445	-0.735044	0.000356765	-2.04466	-1.03186	0.00323151	-1.70301	-0.768089	0.000304406	-2.13169	-1.092	117073	none	expressed protein/ARP2_G25421	hxJGI_V11_117073			CUST_37032_PI429641271	1322	0.00022109	exponential	E.dec.convex	123.551	84.7151
CUST_22279_PI429641271		-1.04594	-0.0648013		-1.12933	-0.175473	0.000836512	-2.10113	-1.07117	0.00284361	-1.85939	-0.894832	0.000960307	-2.13054	-1.09122	245670	tribolium_TC015236/477	sulfate transporter/ARP2_G7730	hxNCBI_GNO_210334	Q80ZD3		CUST_22279_PI429641271	580	5.76491e-05	exponential	E.dec.convex	494.603	255.704
CUST_46074_PI429641271		-1.42999	-0.516002		-1.35518	-0.438483	0.00809011	-1.57484	-0.655209		-1.4231	-0.509036	0.000195581	-2.12364	-1.08654	115951	none	expressed protein/ARP2_G16817	hxAUG25s170g22t1			CUST_46074_PI429641271	1686	0.00024762	linear	L.dec	1677.24	408.452
CUST_45091_PI429641271		1.28808	0.365218		1.04	0.0565854		-1.7356	-0.795435		-1.66116	-0.732188	0.00222616	-2.11988	-1.08398	332859	IFT52_HUMAN/315	intraflagellar transport homolog protein ngd5/ARP2_G1981	hxAUG25s210g74t1			CUST_45091_PI429641271	1663	8.68381e-05	log-Gauss-probit	lGP.bell	649.555	109.913
CUST_33659_PI429641271		1.0159	0.0227528		-1.14491	-0.19523	0.00147822	-1.75275	-0.809619	0.000869605	-1.7474	-0.805206	0.000211903	-2.11731	-1.08223	226776	S13A5_HUMAN/446	sodium/dicarboxylate cotransporter/ARP2_G468	hxAUG26us62g4t1	Q9VVT2		CUST_33659_PI429641271	1125	3.00224e-05	log-Gauss-probit	lGP.bell	499.493	392.699
CUST_60417_PI429641271	0.000241678	-1.69229	-0.758973	0.000256312	-1.60673	-0.684123	0.000165621	-1.78622	-0.836911	0.00126454	-1.41027	-0.495967	0.000157708	-2.11559	-1.08106	347604						CUST_60417_PI429641271	2098	2.31263e-05	exponential	E.dec.convex	51.27	31.4727
CUST_58915_PI429641271	0.00822046	-1.5716	-0.652231	0.00945955	-1.47542	-0.561124	0.0098646	-1.51998	-0.604053	0.00426575	-1.4633	-0.549227	0.000197832	-2.11344	-1.07959	345177	none	expressed protein	hxNCBI_GNO_2159594			CUST_58915_PI429641271	2052	0.000291427	linear	L.dec	1981.47	469.156
CUST_18452_PI429641271		-1.33556	-0.417444		-1.1512	-0.203143	0.00816592	-1.6467	-0.719577		-1.28965	-0.366982	0.000317349	-2.11218	-1.07873	47975	tribolium_TC001207/264	mex-3 homolog b/ARP2_G8230	hxAUG26us15g147t1	Q05A36		CUST_18452_PI429641271	384	0.000235804	linear	L.dec	1794.13	290.14
CUST_29662_PI429641271		1.06706	0.0936412		-1.03622	-0.0513324	0.00622503	-1.83476	-0.875592	0.00855496	-1.71446	-0.777755	0.0015514	-2.1076	-1.0756	324603	tribolium_TC015462/556	bumetanide-sensitive na-k-cl cotransport protein/ARP2_G187	hxNCBI_GNO_144484	P55011		CUST_29662_PI429641271	952	0.000109066	log-Gauss-probit	lGP.bell	522.532	403.362
CUST_32196_PI429641271		-1.09985	-0.137303		-1.09483	-0.130713		-1.39577	-0.481061	0.00417487	-1.67138	-0.741042	0.000245092	-2.105	-1.07382	304017	tribolium_TC002441/136	fk506-binding protein 2 precursor/ARP2_G2760	hxJGI_V11_304017	P59024		CUST_32196_PI429641271	1070	8.36988e-05	linear	L.dec	985.736	267.935
CUST_2769_PI429641271	0.000846651	-1.58421	-0.663762	0.00197917	-1.63972	-0.713448	0.00148537	-1.61273	-0.689505	0.00105698	-1.73931	-0.798515	0.000186631	-2.10491	-1.07376	95947	tribolium_TC000427/85.5	conserved protein/ARP2_G13470	hxJGI_V11_95947			CUST_2769_PI429641271	867	0.000179587	exponential	E.dec.convex	121.561	81.0945
CUST_16403_PI429641271		-1.16967	-0.226101		-1.31783	-0.398159		-1.32752	-0.408734		-1.17871	-0.23721	0.000233819	-2.10314	-1.07254	238436	SKIV2_HUMAN/172	Helicase SKI2W,EC=3.6.1.-/sw	hxJGI_V11_238436			CUST_16403_PI429641271	256	0.000224211	linear	L.dec	1664.34	303.423
CUST_19506_PI429641271	0.000232268	-3.41599	-1.77231	0.000289134	-3.12648	-1.64454	0.00134525	-2.48147	-1.31119		-1.5571	-0.638865	0.00417561	-2.10078	-1.07092	260714	none	vitellogenin-1 precursor/ARP2_G13340	hxNCBI_GNO_56774			CUST_19506_PI429641271	430	8.02763e-05	log-Gauss-probit	lGP.U	73.4976	60.6495
CUST_46056_PI429641271		-1.23742	-0.30734		-1.33413	-0.415901	0.000206926	-1.79981	-0.847846	0.000157443	-2.38533	-1.25419	0.000143114	-2.09839	-1.06928	231804	EFHD1_HUMAN/180	ef-hand domain-containing protein/ARP2_G5350	hxAUG26res170g10t1	Q9BUP0		CUST_46056_PI429641271	1684	2.00302e-06	exponential	E.dec.convex	230.609	200.776
CUST_32316_PI429641271		3.3974	1.76443		3.86253	1.94955		-1.16231	-0.216999		-3.25573	-1.70298		-2.09787	-1.06892	304035	none	expressed protein	hxJGI_V11_304035			CUST_32316_PI429641271	1082	0.000164546	log-Gauss-probit	lGP.bell	197.383	52.7303
CUST_28286_PI429641271	0.00115096	-1.5234	-0.607293	0.00139225	-1.58169	-0.661466	0.00020649	-1.9236	-0.94381	0.000351464	-1.79803	-0.846415	0.000172061	-2.09583	-1.06752	316292						CUST_28286_PI429641271	895	7.77047e-05	exponential	E.dec.convex	142.303	133.19
CUST_39011_PI429641271		-1.2855	-0.362327		-1.10332	-0.141849	0.00546849	-1.36925	-0.453381	0.000421044	-1.55387	-0.63587	0.000157461	-2.09583	-1.06752	8633						CUST_39011_PI429641271	1425	7.94382e-06	linear	L.dec	877.293	458.67
CUST_31221_PI429641271		-1.27894	-0.354953		-1.37416	-0.458551		-1.03808	-0.0539126		-1.49144	-0.576703	0.000265843	-2.08862	-1.06255	198023	tribolium_TC009649/226	conserved protein/ARP2_G11687	hxAUG26us36g5t1			CUST_31221_PI429641271	1018	0.000155508	linear	L.dec	1569.97	364.053
CUST_22665_PI429641271	0.00193623	-1.60615	-0.683604	0.00199117	-1.69802	-0.763854	0.000448789	-2.01506	-1.01082	0.00213278	-1.75492	-0.811403	0.000392938	-2.08559	-1.06045	256895	tribolium_TC003870/100	n-acetylglucosaminyltransferase vi/ARP2_G4775	hxAUG25s97g300t1	Q812F8		CUST_22665_PI429641271	598	0.000277874	exponential	E.dec.convex	126.985	98.3324
CUST_8336_PI429641271		-1.49255	-0.57778		-1.28515	-0.361934	0.00574625	-1.64579	-0.718776	0.00147273	-1.83936	-0.879201	0.000379	-2.08534	-1.06028	244754	none	expressed protein/ARP2_G842	hxNCBI_GNO_302294	Q9NXZ2		CUST_8336_PI429641271	2234	0.000283654	exponential	E.dec.convex	595.817	217.405
CUST_7565_PI429641271	0.0038017	-1.7318	-0.792271	0.00168616	-1.71859	-0.781228	0.000325454	-2.33154	-1.22128	0.00070241	-2.10745	-1.0755	0.000600923	-2.07921	-1.05603	213473						CUST_7565_PI429641271	2215	0.000212687	exponential	E.dec.convex	137.235	83.7204
CUST_39010_PI429641271		-1.3455	-0.428143		-1.15776	-0.211336		-1.50664	-0.591339	0.00624209	-1.62941	-0.704345	0.000261924	-2.07881	-1.05576	8633						CUST_39010_PI429641271	1424	0.000199821	linear	L.dec	1298.65	475.009
CUST_28207_PI429641271		3.54741	1.82677		2.76982	1.46979		-1.4642	-0.550117		-4.39499	-2.13586		-2.07621	-1.05395	316257	none	expressed protein	hxAUG26res17g53t1			CUST_28207_PI429641271	892	3.47283e-05	log-Gauss-probit	lGP.bell	176.2	48.7216
CUST_4571_PI429641271	0.00223472	-1.77762	-0.829946	0.000725714	-1.74043	-0.799447	0.000394381	-2.12869	-1.08997	0.00137196	-1.76662	-0.820995	0.000397393	-2.0753	-1.05332	312570	tribolium_TC002460/131	three prime repair exonuclease/ARP2_G772	hxAUG26up1s6g322t1	Q91XB0		CUST_4571_PI429641271	1676	0.000253783	exponential	E.dec.convex	87.1293	68.1605
CUST_19507_PI429641271	0.000236998	-3.34534	-1.74215	0.000332551	-3.00926	-1.58941	0.00397841	-2.20897	-1.14338		-1.57196	-0.652568	0.00432863	-2.07411	-1.05249	260714	none	vitellogenin-1 precursor/ARP2_G13340	hxNCBI_GNO_56774			CUST_19507_PI429641271	431	0.00010199	log-Gauss-probit	lGP.U	80.7469	68.3208
CUST_12224_PI429641271		-1.16707	-0.222894		-1.02527	-0.0359988		-1.48627	-0.571694	0.00573403	-1.78452	-0.835534	0.000999496	-2.06858	-1.04864	310984	tribolium_TC009623/144	conserved protein/ARP2_G3071	hxAUG26up2s3g52t1	Q8C0Y1		CUST_12224_PI429641271	100	0.000190468	linear	L.dec	1247.52	375.095
CUST_36930_PI429641271		-1.09675	-0.133241		-1.1456	-0.196101		-2.94663	-1.55906	0.00138479	-4.4093	-2.14055		-2.06485	-1.04604	65748	none	expressed protein	hxAUG25s245g215t1			CUST_36930_PI429641271	1321	0.000216529	log-Gauss-probit	lGP.U	622.647	358.749
CUST_18530_PI429641271	0.000429607	-1.80443	-0.851546	0.000491555	-1.90037	-0.926277	0.000339468	-1.74928	-0.80676	0.000491404	-1.86178	-0.896683	0.000266018	-2.06019	-1.04278	48149	tribolium_TC001568/129	b-cell translocation protein/ARP2_G11365	hxAUG25s15g277t1	P50615		CUST_18530_PI429641271	387	0.000168741	exponential	E.dec.convex	48.2224	42.2653
CUST_31837_PI429641271		-1.43491	-0.520963	0.00217635	-1.7408	-0.79975	0.000160671	-2.79453	-1.4826	0.00146321	-1.86089	-0.89599	0.000571165	-2.05559	-1.03955	213162	tribolium_TC002843/170	cathepsin l-like protein/ARP2_G12007	hxAUG25s36g271t1	P49935		CUST_31837_PI429641271	1048	4.60341e-05	exponential	E.dec.convex	192.897	89.2167
CUST_35165_PI429641271		1.0763	0.106077		-1.02393	-0.0341105	0.000631182	-2.66078	-1.41185	0.00109353	-2.41714	-1.2733	0.00346629	-2.05484	-1.03903	318727	tribolium_TC013421/109	Chymotrypsin BI precursor/ARP2_G48	hxAUG25s26g23t1	P08217		CUST_35165_PI429641271	1225	3.04381e-05	log-Gauss-probit	lGP.U	533.341	456.397
CUST_19900_PI429641271		2.50387	1.32416		2.5933	1.37479		-1.54589	-0.628435		-3.4401	-1.78245		-2.05447	-1.03876	237236	none	expressed protein	hxAUG26rep1s9g139t1			CUST_19900_PI429641271	470	0.000128591	log-Gauss-probit	lGP.bell	228.263	88.9432
CUST_9280_PI429641271	0.00080536	-1.73545	-0.795308	0.000878016	-1.63343	-0.707902	0.000424612	-1.63193	-0.706583	0.000649886	-1.72337	-0.78523	0.000188194	-2.04802	-1.03423	40742	tribolium_TC008001/709	phospholipid-transporting atpase 1 aminophospholipid flippase/ARP2_G2987	hxAUG26up2s2g30t1	Q8K2X1		CUST_9280_PI429641271	2284	0.000156333	exponential	E.dec.convex	41.1778	27.4414
CUST_8328_PI429641271	0.00206598	-1.61185	-0.68872	0.00739247	-1.42603	-0.512007	0.000917537	-1.75232	-0.809268	0.00119034	-1.76396	-0.818821	0.000246631	-2.04687	-1.03342	244749	none	expressed protein/ARP2_G842	hxNCBI_GNO_298294	Q9NXZ2		CUST_8328_PI429641271	2233	0.000216506	exponential	E.dec.convex	225.702	118.002
CUST_15018_PI429641271		-1.39942	-0.484827		-1.32106	-0.401699	0.000911999	-1.62793	-0.703042	0.000213586	-1.84966	-0.887258	0.000167764	-2.0455	-1.03245	319871	KLH21_HUMAN/57.0	ring canal kelch protein/ARP2_G14	hxAUG25s32g8t1	Q04652		CUST_15018_PI429641271	199	5.8978e-05	exponential	E.dec.convex	373.072	206.877
CUST_9819_PI429641271		-1.15165	-0.203708		-1.36579	-0.449737		-1.32191	-0.402625		-1.41094	-0.496659	0.000185309	-2.03498	-1.02502	247447	tribolium_TC003814/117	conserved protein	hxAUG25s40g30t1			CUST_9819_PI429641271	2312	0.00015706	linear	L.dec	1250.03	350.314
CUST_35164_PI429641271		1.00896	0.0128663		1.01028	0.0147481	0.000369424	-2.40224	-1.26438	0.000370136	-2.56993	-1.36173	0.000909397	-2.02254	-1.01617	318727	tribolium_TC015617/83.6	Chymotrypsin BI precursor/ARP2_G48	hxAUG25s26g22t1	P08217		CUST_35164_PI429641271	1224	2.27047e-05	log-Gauss-probit	lGP.U	526.468	398.877
CUST_20771_PI429641271		1.44522	0.531287		1.4854	0.570856		-1.19401	-0.255819		-1.66509	-0.735604		-2.02136	-1.01533	54051						CUST_20771_PI429641271	524	0.000145525	log-Gauss-probit	lGP.bell	1470.19	68.1987
CUST_29203_PI429641271	0.00833854	-1.54226	-0.625042	0.00303081	-1.54149	-0.624324	0.00192249	-1.50335	-0.588179	0.00546522	-1.54195	-0.62476	0.00021229	-2.02098	-1.01506	323716	none	expressed protein	hxNCBI_GNO_286444			CUST_29203_PI429641271	935	0.000351811	exponential	E.dec.convex	129.385	57.9767
CUST_24936_PI429641271		1.33392	0.415673		1.11057	0.151295	0.000195032	-2.06843	-1.04854	0.000224621	-1.73573	-0.795541	0.00015608	-2.01836	-1.01319	108870	none	expressed protein	hxAUG26res61g50t1			CUST_24936_PI429641271	719	2.86785e-07	linear	L.dec	1539.52	425.06
CUST_32332_PI429641271		1.5219	0.605874		1.58401	0.663583		-1.84835	-0.886236		-1.73425	-0.794309		-2.01706	-1.01225	304120	tribolium_TC009118/305	conserved protein/ARP2_G1622	hxAUG25s25g238t1	Q8MSU3		CUST_32332_PI429641271	1083	4.11263e-05	log-Gauss-probit	lGP.bell	189.664	152.268
CUST_24937_PI429641271		1.25629	0.329169		1.15785	0.211445	0.000237509	-2.04462	-1.03183	0.000291334	-1.77898	-0.83105	0.000185391	-2.00751	-1.00541	108870	none	expressed protein	hxAUG26res61g50t1			CUST_24937_PI429641271	720	1.23214e-06	linear	L.dec	1556.39	440.541
CUST_28305_PI429641271	0.00171764	-1.50924	-0.593818	0.00196082	-1.43524	-0.521292	0.000531688	-1.68875	-0.755959	0.00160432	-1.55862	-0.640272	0.000168176	-2.00116	-1.00083	223609	none	expressed protein/ARP2_G149	hxAUG26res17g101t1			CUST_28305_PI429641271	901	0.000119949	exponential	E.dec.convex	185.777	106.308
CUST_57295_PI429641271	0.0018024	4.26477	2.09247	0.00501227	3.07782	1.62191		-1.41214	-0.497885		-2.30043	-1.2019		-1.99793	-0.998508	273988	tribolium_TC005992/58.2	conserved protein/ARP2_G6821	hxAUG26res3858g235t1	A6ZTB4		CUST_57295_PI429641271	2024	1.7443e-05	log-Gauss-probit	lGP.bell	129.448	41.0164
CUST_50956_PI429641271		1.65392	0.725886		1.78234	0.833775		-2.87419	-1.52316	0.00679824	-3.61515	-1.85405		-1.99556	-0.996796	71961	S12A3_HUMAN/218	conserved protein/ARP2_G15215	hxAUG26res9906g432t1			CUST_50956_PI429641271	1847	6.38655e-05	linear	L.dec	NA	402.837
CUST_42668_PI429641271		1.04513	0.0636835		-1.00799	-0.0114814		-1.64527	-0.718326	0.0031168	-1.90813	-0.932162	0.00263951	-1.99448	-0.996011	64459	tribolium_TC004800/859	kinesin family member/ARP2_G6085	hxAUG26us174g166t1	O75037		CUST_42668_PI429641271	1554	0.000117063	log-Gauss-probit	lGP.bell	636.359	471.001
CUST_50957_PI429641271		1.45874	0.544719		1.92096	0.941825		-1.65829	-0.729701	0.00771879	-3.92041	-1.971		-1.99138	-0.993768	71961	S12A3_HUMAN/218	conserved protein/ARP2_G15215	hxAUG26res9906g432t1			CUST_50957_PI429641271	1848	0.000207259	log-Gauss-probit	lGP.bell	NA	122.424
CUST_12001_PI429641271		1.72437	0.786072		1.67044	0.740229		-1.77961	-0.831558		-1.70398	-0.768909		-1.99046	-0.993102	304700	tribolium_TC009234/636	conserved protein/ARP2_G3262	hxNCBI_GNO_648034			CUST_12001_PI429641271	92	0.000190551	log-Gauss-probit	lGP.bell	196.407	132.161
CUST_28419_PI429641271		1.66499	0.735511		1.49428	0.579446	0.00676477	-1.90225	-0.927709		-1.09243	-0.127543	0.00728111	-1.98916	-0.992157	240816						CUST_28419_PI429641271	904	1.85991e-05	linear	L.dec	2118.5	455.572
CUST_52949_PI429641271		1.41875	0.50462		1.46348	0.549399		-1.94169	-0.957313		-1.90099	-0.92675		-1.98839	-0.991602	18728	tribolium_TC000573/348	bumetanide-sensitive na-k-cl cotransport protein/ARP2_G187	hxNCBI_GNO_183574	P55011		CUST_52949_PI429641271	1909	0.000205637	log-Gauss-probit	lGP.bell	197.772	145.189
CUST_28674_PI429641271	0.00274389	-1.33821	-0.420308	0.00529169	-1.35339	-0.436579	0.00374318	-1.40445	-0.490001	0.00107983	-1.50407	-0.588871	0.000157914	-1.98719	-0.990728	316476	tribolium_TC015441/768	coro/ARP2_G1921	hxAUG25s17g313t1	Q6QEF8		CUST_28674_PI429641271	919	5.22985e-05	linear	L.dec	1199.67	328.588
CUST_28581_PI429641271	0.00461939	3.93656	1.97693	0.00885081	2.98131	1.57594		-2.16452	-1.11405		-2.22844	-1.15604		-1.9839	-0.98834	48614	tribolium_TC015110/201	clip-domain serine protease/ARP2_G2044	hxAUG26us17g244t1	Q5K2P8		CUST_28581_PI429641271	916	2.39899e-05	linear	L.dec	NA	760.353
CUST_34105_PI429641271		-1.18541	-0.245386		-1.20499	-0.26902		-1.31732	-0.397608		-1.27559	-0.351164	0.000158145	-1.98077	-0.98606	308208	tribolium_TC000687/501	cationic amino acid transporter/ARP2_G5135	hxAUG26us76g47t1	P63115		CUST_34105_PI429641271	1143	4.31412e-05	linear	L.dec	1140.48	318.905
CUST_23542_PI429641271		-1.35304	-0.436201	0.00758669	-1.35149	-0.43455		-1.42714	-0.513125	0.000644315	-1.6787	-0.747342	0.000174935	-1.97491	-0.981784	193952	tribolium_TC012437/872	u3 small nucleolar ribonucleoprotein protein imp4/ARP2_G1249	hxNCBI_GNO_938104	P16435		CUST_23542_PI429641271	669	0.000130173	linear	L.dec	1272.54	379.376
CUST_8288_PI429641271		-1.30554	-0.384648		-1.35709	-0.440518	0.0036255	-1.48793	-0.573303		-1.31783	-0.398166	0.000162372	-1.97247	-0.980005	104237	WDR6_HUMAN/272	conserved protein/ARP2_G6846	hxAUG25s29g142t1	P12694		CUST_8288_PI429641271	2228	0.000111166	linear	L.dec	1584.03	390.817
CUST_42137_PI429641271	0.00252599	-1.4734	-0.559147	0.00464811	-1.49902	-0.584018	0.00029112	-1.86425	-0.898593	0.000266676	-1.88941	-0.917933	0.000233411	-1.97072	-0.978721	228895	none	expressed protein	hxNCBI_GNO_248733			CUST_42137_PI429641271	1529	0.000111166	exponential	E.dec.convex	174.539	154.927
CUST_19956_PI429641271		2.93595	1.55383		3.34135	1.74043		-1.19407	-0.255888		-1.94932	-0.962968		-1.96928	-0.977668	308991	none	expressed protein/ARP2_G233	hxAUG26rep1s9g160t1			CUST_19956_PI429641271	475	0.000163168	log-Gauss-probit	lGP.bell	176.041	51.0091
CUST_8591_PI429641271	0.000353907	-2.51122	-1.32839	0.00415584	-1.96465	-0.974273	0.00341628	-1.84532	-0.883872		-1.29847	-0.376809	0.00281518	-1.95996	-0.970827	310112	tribolium_TC012734/308	brain chitinase and chia/ARP2_G4666	hxAUG25p1s2g47t1	Q9W5U2		CUST_8591_PI429641271
CUST_25512_PI429641271	0.00181875	-1.4485	-0.534563	0.00115243	-1.4206	-0.506498	0.00232748	-1.49768	-0.582726	0.00169525	-1.4914	-0.576669	0.000160674	-1.95879	-0.969964	323179	none	unknown	hxAUG25s52g76t1			CUST_25512_PI429641271	752	0.000109626	exponential	E.dec.convex	210.034	82.5565
CUST_51558_PI429641271	0.000192088	-1.87333	-0.905601	0.000290373	-1.69594	-0.762087	0.000421446	-1.7098	-0.773827		-1.26115	-0.334741	0.000185753	-1.95225	-0.965137	272349						CUST_51558_PI429641271
CUST_19901_PI429641271		2.3794	1.2506		2.54635	1.34843		-1.54369	-0.626384		-3.5345	-1.82151		-1.94755	-0.961659	237236	none	expressed protein	hxAUG26rep1s9g139t1			CUST_19901_PI429641271	471	0.000163168	log-Gauss-probit	lGP.bell	NA	90.4071
CUST_55996_PI429641271	0.00109568	-1.74697	-0.804853	0.00131963	-1.63305	-0.707566	0.000976851	-1.72016	-0.782541	0.00165003	-1.53277	-0.616142	0.000323168	-1.94723	-0.961421	270431	NASP_HUMAN/63.9	Nuclear autoantigenic sperm protein/sw	hxAUG25s1270g63t1			CUST_55996_PI429641271
CUST_52435_PI429641271	0.00057932	-1.78448	-0.835501	0.000882064	-1.69919	-0.76485	0.000925132	-1.63735	-0.711367		-1.30347	-0.382356	0.000264114	-1.94475	-0.959585	265141	HS90A_HUMAN/145	conserved protein/ARP2_G16689	hxAUG26us239g117t1			CUST_52435_PI429641271
CUST_35051_PI429641271	0.00361354	-1.68774	-0.755097		-1.51374	-0.598114	0.00150142	-1.83019	-0.871997		-1.15941	-0.213393	0.000850892	-1.94374	-0.958834	317000	C1QT2_HUMAN/48.9	Complement C1q tumor necrosis factor-related protein 2/sw	hxAUG25s18g442t1			CUST_35051_PI429641271
CUST_34847_PI429641271		-3.10174	-1.63308		-1.93387	-0.951494	0.00146051	-5.07862	-2.34444	0.000157594	-19.2714	-4.26839		-1.94302	-0.9583	241464	none	brain chitinase and chia/ARP2_G1856	hxJGI_V11_241464			CUST_34847_PI429641271	1206	6.56237e-06	log-Gauss-probit	lGP.U	724.623	568.107
CUST_56488_PI429641271		-1.45577	-0.541779		-1.30987	-0.389422		-1.4975	-0.582558		-1.40896	-0.494634	0.00022728	-1.94036	-0.956321	204885						CUST_56488_PI429641271	2012	0.000411041	linear	L.dec	1820.35	338.952
CUST_42136_PI429641271	0.00646583	-1.42374	-0.509689	0.00659427	-1.36081	-0.444468	0.000312928	-1.74791	-0.805629	0.000279534	-1.78112	-0.832781	0.00018447	-1.94001	-0.956067	228895	none	expressed protein	hxNCBI_GNO_248733			CUST_42136_PI429641271	1528	8.48241e-05	exponential	E.dec.convex	246.185	178.924
CUST_28660_PI429641271	0.00297243	-1.46272	-0.548655	0.0033073	-1.49631	-0.581414	0.00122032	-1.46121	-0.547161	0.00241382	-1.54946	-0.631765	0.000176523	-1.93667	-0.953581	302378	tribolium_TC008538/797	mixed lineage protein kinase/ARP2_G1141	hxAUG25s17g306t1	O55047		CUST_28660_PI429641271	917	0.000205075	exponential	E.dec.convex	155.706	78.2271
CUST_45085_PI429641271		-1.0237	-0.0337908		-1.27618	-0.351827	0.000217577	-2.26518	-1.17963	0.000360643	-2.06084	-1.04324	0.000603478	-1.92634	-0.945863	229532	S22A4_HUMAN/232	organic cation transporter/ARP2_G262	hxAUG26us210g68t1	Q9H015		CUST_45085_PI429641271	1662	1.87806e-05	log-Gauss-probit	lGP.U	398.904	326.265
CUST_38607_PI429641271		1.22487	0.292628		1.07069	0.0985472	0.00064045	-1.85823	-0.893926	0.00384778	-1.55576	-0.637623	0.000721401	-1.92157	-0.942282	64529	tribolium_TC003081/102	trypsin alpha precursor/ARP2_G689	hxNCBI_GNO_20854	O08696		CUST_38607_PI429641271	1399	1.7443e-05	linear	L.dec	1590.91	554.503
CUST_34822_PI429641271		-2.48518	-1.31335		-1.81319	-0.858526	0.000506265	-8.48336	-3.08464	0.000177895	-14.9643	-3.90346		-1.91952	-0.940746	302561	none	brain chitinase and chia/ARP2_G1856	hxJGI_V11_302561			CUST_34822_PI429641271	1202	2.89723e-05	log-Gauss-probit	lGP.U	658.469	482.282
CUST_51569_PI429641271		1.4948	0.579951		1.40888	0.494549		-1.38384	-0.468674		-1.57036	-0.651098		-1.91921	-0.940515	334837	tribolium_TC015275/70.1	mpa13 allergen/ARP2_G25819	hxAUG26us422g10t1			CUST_51569_PI429641271	1874	8.77008e-05	log-Gauss-probit	lGP.bell	1231.39	73.1849
CUST_19659_PI429641271		1.71266	0.776242		1.61791	0.694135		-1.18421	-0.243931		-1.4895	-0.574828		-1.91918	-0.940492	237103	none	expressed protein	hxJGI_V11_237103			CUST_19659_PI429641271	436	3.76338e-05	log-Gauss-probit	lGP.bell	162.604	44.0244
CUST_27634_PI429641271		-1.29031	-0.367723		-1.09257	-0.127728		-1.41702	-0.502863	0.000413153	-2.05592	-1.03978	0.00076116	-1.91529	-0.937561	329474	tribolium_TC002585/1095	glucosamine-fructose-6-phosphate aminotransferase/ARP2_G617	hxAUG26us121g215t1	O94808		CUST_27634_PI429641271	862	0.000111178	linear	L.dec	1420.81	320.285
CUST_41585_PI429641271	0.00168489	-1.54435	-0.627001	0.000928782	-1.52114	-0.605149	0.000452028	-1.75645	-0.812659	0.00115056	-1.62494	-0.700382	0.000225855	-1.9129	-0.935763	197118	tribolium_TC011813/159	conserved protein	hxNCBI_GNO_18274			CUST_41585_PI429641271	1520	0.000207259	exponential	E.dec.convex	119.9	74.878
CUST_31836_PI429641271		-1.39735	-0.482688	0.00135579	-1.73602	-0.795783	0.000158427	-2.78925	-1.47988	0.000787561	-1.87364	-0.905841	0.000854152	-1.90973	-0.933366	213162	tribolium_TC002843/170	cathepsin l-like protein/ARP2_G12007	hxAUG25s36g271t1	P49935		CUST_31836_PI429641271	1047	3.00224e-05	log-Gauss-probit	lGP.U	225.802	153.639
CUST_40468_PI429641271		-1.16346	-0.218416		1.01963	0.0280429		-1.28255	-0.359018		-1.3524	-0.435524	0.000441366	-1.90858	-0.932501	20391	tribolium_TC030772/665	leucine rich repeat containing/ARP2_G3532	hxNCBI_GNO_146304	Q5VZK9		CUST_40468_PI429641271	1472	0.000289322	linear	L.dec	1288.69	302.612
CUST_29784_PI429641271	0.000940717	-1.66638	-0.736715	0.00218074	-1.47044	-0.556251	0.000479904	-1.77609	-0.828701	0.000786318	-1.62888	-0.703877	0.000263087	-1.90793	-0.932006	252276	none	unknown	hxJGI_V11_252276			CUST_29784_PI429641271	966	0.000212845	exponential	E.dec.convex	66.2186	40.7357
CUST_19534_PI429641271	0.00670877	-1.49785	-0.582891		-1.32606	-0.407148	0.0080077	-1.44121	-0.527279	0.00116057	-1.67673	-0.745652	0.00025595	-1.9076	-0.931761	31735	tribolium_TC009196/537	leucine-rich repeat-containing g-protein coupled receptor/ARP2_G5188	hxAUG25s142g235t1	Q6EMB2		CUST_19534_PI429641271	432	0.00030017	linear	L.dec	1655.77	450.516
CUST_52434_PI429641271	0.000524959	-1.7998	-0.847836	0.000615351	-1.74444	-0.802761	0.00106617	-1.62726	-0.702442		-1.30576	-0.384891	0.000332434	-1.90307	-0.92833	265141	HS90A_HUMAN/145	conserved protein/ARP2_G16689	hxAUG26us239g117t1			CUST_52434_PI429641271
CUST_42669_PI429641271		1.05022	0.0706871		1.04671	0.0658579		-1.5427	-0.625454	0.00085738	-1.89277	-0.920497	0.0014243	-1.90252	-0.927909	64459	tribolium_TC004800/859	kinesin family member/ARP2_G6085	hxAUG26us174g166t1	O75037		CUST_42669_PI429641271	1555	7.17642e-05	log-Gauss-probit	lGP.bell	661.616	485.793
CUST_28418_PI429641271		1.00994	0.0142717		1.06916	0.0964713		-1.08621	-0.119303		-1.06558	-0.0916426	0.000428751	-1.90132	-0.927004	240816						CUST_28418_PI429641271	903	0.000183974	exponential	E.dec.concave	1977.02	1028.55
CUST_47864_PI429641271	0.00120967	-1.7164	-0.779389	0.000294797	-1.99395	-0.995628	0.00319755	-1.56903	-0.649872		-1.34238	-0.424791	0.000405823	-1.89214	-0.920021	70042	tribolium_TC007694/1135	methylcrotonoyl-coa carboxylase alpha chain/ARP2_G2262	hxNCBI_GNO_43404	O17732		CUST_47864_PI429641271
CUST_50488_PI429641271	0.000185717	-1.56634	-0.647401	0.000155307	-1.53874	-0.621753	0.000146826	-1.60843	-0.685654	0.000163503	-1.53788	-0.620946	0.000157432	-1.8911	-0.919224	271340	tribolium_TC003429/137	conserved protein/ARP2_G5606	hxAUG25s1714g184t1	Q01083		CUST_50488_PI429641271
CUST_32093_PI429641271	0.000285773	-3.14035	-1.65092	0.000241079	-3.1101	-1.63696	0.00418898	-2.16607	-1.11508		-1.36064	-0.44429		-1.88993	-0.918331	318488	tribolium_TC009118/69.3	conserved protein/ARP2_G1622	hxAUG25s25g88t1	Q8MSU3		CUST_32093_PI429641271	1064	7.09998e-05	log-Gauss-probit	lGP.U	2.99179	1.74
CUST_20725_PI429641271		-1.12884	-0.174847		-1.05716	-0.0801933	0.00558901	-1.38275	-0.467538	0.00290655	-1.44366	-0.529734	0.000159845	-1.8892	-0.917778	53942	ACYP1_HUMAN/115	acylphosphatase-1 acylphosphate phosphohydrolase 1 acylphosphatase/ARP2_G2209	hxAUG25s39g71t1	P07311		CUST_20725_PI429641271	520	2.6731e-05	linear	L.dec	922.946	294.417
CUST_51559_PI429641271	0.00126141	-1.76273	-0.817811	0.00205778	-1.67199	-0.741565	0.00240289	-1.60191	-0.679797		-1.24577	-0.317033	0.000607239	-1.88725	-0.916288	272349						CUST_51559_PI429641271
CUST_20639_PI429641271		1.64748	0.720261		1.69442	0.760792		-2.11603	-1.08136		-2.24464	-1.16649		-1.88598	-0.915315	305379	tribolium_TC002550/577	nuclear hormone receptor ftz-f1/ARP2_G1220	hxJGI_V11_305379	P33244		CUST_20639_PI429641271	506	4.04415e-05	linear	L.dec	2137	724.81
CUST_19658_PI429641271		1.80336	0.85069		1.61158	0.688474		-1.17853	-0.236994		-1.45349	-0.539519		-1.8843	-0.914027	237103	none	expressed protein	hxJGI_V11_237103			CUST_19658_PI429641271	435	2.84706e-05	log-Gauss-probit	lGP.bell	132.268	37.3692
CUST_23086_PI429641271		-1.03798	-0.0537815		1.05024	0.0707133	0.00261934	-1.92118	-0.941996	0.00678354	-1.67417	-0.743444	0.00227079	-1.88354	-0.913447	237749	none	membrane glycoprotein lig-1/ARP2_G579	hxAUG25p1s10g206t1			CUST_23086_PI429641271	635	0.000103865	linear	L.dec	1791.79	646.626
CUST_45084_PI429641271		1.05439	0.0764103		-1.18313	-0.24261	0.000298345	-2.15891	-1.1103	0.000340351	-2.09595	-1.0676	0.000619884	-1.88143	-0.911829	229532	S22A4_HUMAN/232	organic cation transporter/ARP2_G262	hxAUG26us210g68t1	Q9H015		CUST_45084_PI429641271	1661	1.77575e-05	log-Gauss-probit	lGP.U	422.485	270.84
CUST_51471_PI429641271	0.000843908	-1.66237	-0.733239	0.00098254	-1.68192	-0.750105	0.0032063	-1.50109	-0.586006	0.00657895	-1.38287	-0.467663	0.000271315	-1.87997	-0.910706	334645	INT1_HUMAN/95.9	conserved protein/ARP2_G25081	hxNCBI_GNO_181034			CUST_51471_PI429641271	1868	0.000257932	linear	L.dec	NA	645.93
CUST_2317_PI429641271		1.05866	0.0822372		1.15965	0.213696		-1.81559	-0.860442	0.000724471	-3.41242	-1.7708		-1.87874	-0.909766	312048	CP4V2_HUMAN/459	cytochrome p450/ARP2_G166	hxNCBI_GNO_508054	Q9VA27		CUST_2317_PI429641271	640	0.000136769	linear	L.dec	2188.2	368.35
CUST_50489_PI429641271		-1.31019	-0.389771	0.00624822	-1.30596	-0.385112	0.00678633	-1.38489	-0.469768	0.0051269	-1.42524	-0.511207	0.00016244	-1.87693	-0.908374	271340	tribolium_TC003429/137	conserved protein/ARP2_G5606	hxAUG25s1714g184t1	Q01083		CUST_50489_PI429641271	1826	0.000132167	linear	L.dec	1323.21	354.669
CUST_36082_PI429641271		-1.40127	-0.486732		-1.28499	-0.361755		-1.44709	-0.533151	0.000359886	-1.78876	-0.83896	0.000268455	-1.87607	-0.907714	315172	tribolium_TC005983/54.7	conserved protein/ARP2_G10197	hxAUG26us13g219t1			CUST_36082_PI429641271	1259	0.00018202	exponential	E.dec.convex	573.967	210.953
CUST_29024_PI429641271		-1.11688	-0.159468		-1.09172	-0.126598		-1.37631	-0.46081		-1.4517	-0.537741	0.000246818	-1.87474	-0.90669	308303	tribolium_TC004722/145	pef protein with a long n-terminal hydrophobic domain peflin/ARP2_G7114	hxNCBI_GNO_552553	Q8BFY6		CUST_29024_PI429641271	930	0.000142781	linear	L.dec	1080.87	453.676
CUST_28661_PI429641271		-1.2926	-0.370271		-1.34311	-0.425576		-1.34012	-0.422363		-1.34314	-0.425606	0.000187219	-1.87023	-0.903217	302378	tribolium_TC008538/797	mixed lineage protein kinase/ARP2_G1141	hxAUG25s17g306t1	O55047		CUST_28661_PI429641271	918	0.000316148	linear	L.dec	1552.59	390.487
CUST_23543_PI429641271		-1.12872	-0.174685		-1.21991	-0.28678		-1.29161	-0.369175	0.00316201	-1.52142	-0.605423	0.000194587	-1.86889	-0.902181	193952	tribolium_TC012437/872	u3 small nucleolar ribonucleoprotein protein imp4/ARP2_G1249	hxNCBI_GNO_938104	P16435		CUST_23543_PI429641271	670	0.000128591	linear	L.dec	1015.37	380.642
CUST_8099_PI429641271		-1.09405	-0.129683		-1.20061	-0.263766	0.00100795	-1.81192	-0.857516		-1.31354	-0.39346	0.00086376	-1.86805	-0.901537	304469	C1QT3_HUMAN/56.6	conserved protein/ARP2_G329	hxAUG25s29g36t1	Q9Y5Z4		CUST_8099_PI429641271	2223	0.000179587	exponential	E.dec.convex	702.843	153.352
CUST_38573_PI429641271		1.29114	0.368642		1.11573	0.157986		-1.80639	-0.853111	0.00435244	-2.33818	-1.22539		-1.86422	-0.898571	326548	TMCO4_HUMAN/271	transmembrane and coiled-coil domain-containing protein/ARP2_G15818	hxAUG26res80g74t1			CUST_38573_PI429641271	1397	0.000136769	log-Gauss-probit	lGP.bell	711.717	160.867
CUST_60787_PI429641271		3.53842	1.8231		3.91265	1.96815		1.83869	0.87868		-2.27412	-1.18531		-1.85787	-0.893651	442483						CUST_60787_PI429641271	2137	0.000205249	log-Gauss-probit	lGP.bell	193.11	68.0617
CUST_27635_PI429641271		-1.24028	-0.310662		-1.04721	-0.0665534		-1.45409	-0.540121	0.000615914	-2.03175	-1.02272	0.00164697	-1.85105	-0.888341	329474	tribolium_TC002585/1095	glucosamine-fructose-6-phosphate aminotransferase/ARP2_G617	hxAUG26us121g215t1	O94808		CUST_27635_PI429641271	863	0.000134373	Gauss-probit	GP.bell	840.269	421.909
CUST_943_PI429641271	0.00206952	-1.48825	-0.573621	0.0012284	-1.42511	-0.511075	0.00286872	-1.42914	-0.515148	0.00289232	-1.49371	-0.578903	0.00017837	-1.84848	-0.886336	300018	UBP25_HUMAN/104	Ubiquitin carboxyl-terminal hydrolase 25,EC=3.1.2.15/sw	hxAUG26rep1s1g83t1			CUST_943_PI429641271
CUST_28675_PI429641271	0.00192838	-1.41123	-0.496958	0.0016055	-1.34204	-0.424427	0.00340422	-1.35052	-0.433513	0.00105995	-1.46855	-0.554395	0.000158803	-1.84846	-0.886323	316476	tribolium_TC015441/768	coro/ARP2_G1921	hxAUG25s17g313t1	Q6QEF8		CUST_28675_PI429641271	920	8.88635e-05	linear	L.dec	1472.72	331.432
CUST_13694_PI429641271	0.00320648	-1.47849	-0.564125	0.00304872	-1.4172	-0.503045	0.00116748	-1.63425	-0.708626	0.00288402	-1.52952	-0.613082	0.000261005	-1.844	-0.882838	44194						CUST_13694_PI429641271	149	0.000376363	exponential	E.dec.convex	164.528	84.2388
CUST_22449_PI429641271		-1.24629	-0.317643		-1.18401	-0.243682	0.0047053	-1.5418	-0.624618	0.00379866	-1.5939	-0.672565	0.000447807	-1.84207	-0.881325	325899	tribolium_TC000131/47.0	conserved protein/ARP2_G4237	hxNCBI_GNO_176533	O95415		CUST_22449_PI429641271	587	0.00030582	exponential	E.dec.convex	569.9	206.264
CUST_35471_PI429641271		-1.06469	-0.0904267		-1.0425	-0.060046		-1.79565	-0.844504		1.44007	0.526142		-1.83993	-0.879652	28676	DMBT1_HUMAN/72.0	c-type lectin ctl - mannose binding./ARP2_G5962	hxNCBI_GNO_442264	P49300		CUST_35471_PI429641271
CUST_34753_PI429641271		1.37825	0.462841		1.57366	0.654124		1.01182	0.0169463	0.00336163	-2.62214	-1.39075		-1.83581	-0.87642	49241	tribolium_TC010933/184	Chymotrypsin BI precursor/ARP2_G48	hxNCBI_GNO_566184	P08217		CUST_34753_PI429641271	1197	0.000121678	log-Gauss-probit	lGP.bell	1482.85	110.392
CUST_35470_PI429641271		-1.10204	-0.140175		-1.0541	-0.0760176	0.00563502	-1.82365	-0.866832		1.44875	0.534805	0.00788664	-1.83577	-0.876384	28676	DMBT1_HUMAN/72.0	c-type lectin ctl - mannose binding./ARP2_G5962	hxNCBI_GNO_442264	P49300		CUST_35470_PI429641271
CUST_29025_PI429641271		-1.06154	-0.0861542		-1.09075	-0.125314		-1.27944	-0.355513		-1.35247	-0.435596	0.000197143	-1.83553	-0.876197	308303	tribolium_TC004722/145	pef protein with a long n-terminal hydrophobic domain peflin/ARP2_G7114	hxNCBI_GNO_552553	Q8BFY6		CUST_29025_PI429641271	931	0.00011072	linear	L.dec	994.449	418.146
CUST_2168_PI429641271		-1.24027	-0.310652		-1.18996	-0.250911	0.00229335	-1.57686	-0.657059	0.000681403	-1.72379	-0.785587	0.000364286	-1.83372	-0.87477	235205	none	expressed protein	hxAUG26up1s5g123t1			CUST_2168_PI429641271	560	0.000142781	exponential	E.dec.convex	436.651	247.525
CUST_9818_PI429641271		-1.13835	-0.18694		-1.36593	-0.449885		-1.27094	-0.345892		-1.39116	-0.476284	0.0001809	-1.83149	-0.873017	247447	tribolium_TC003814/117	conserved protein	hxAUG25s40g30t1			CUST_9818_PI429641271	2311	0.000162982	linear	L.dec	1291.15	321.634
CUST_17943_PI429641271	0.000229187	-1.82752	-0.869886	0.000507399	-1.68544	-0.753127	0.00048448	-1.63241	-0.707003	0.00466551	-1.38848	-0.473502	0.000280216	-1.82997	-0.871821	306668	none	expressed protein/ARP2_G16755	hxAUG26us51g72t1			CUST_17943_PI429641271
CUST_542_PI429641271		-1.05834	-0.0818007		-1.06931	-0.0966802		-1.56669	-0.647722		-1.10083	-0.138597	0.00110997	-1.82907	-0.871108	241867	CNTP1_HUMAN/77.0	Contactin-associated protein 1/sw	hxAUG26us20g35t1			CUST_542_PI429641271	1956	0.000239397	linear	L.dec	2007.4	341.868
CUST_43639_PI429641271		-1.24439	-0.315433		-1.23139	-0.300293	0.00922647	-1.42297	-0.508905		-1.43027	-0.516285	0.000230149	-1.82251	-0.865925	201971	RICH2_HUMAN/363	rho gtpase-activating protein rho-type gtpase-activating protein neuron-associated developmentally-regulated protein nadrin/ARP2_G2524	hxAUG25s91g74t1	Q9VDS5		CUST_43639_PI429641271	1596	0.000348777	linear	L.dec	1342.38	303.759
CUST_51825_PI429641271	0.000328061	-1.76828	-0.822348	0.000326779	-1.7513	-0.808429	0.000529817	-1.62308	-0.69873		-1.31085	-0.390497	0.00029238	-1.82199	-0.865513	120460	HS90A_HUMAN/231	chromosome scaf14660/ARP2_G15422	hxJGI_V11_120460			CUST_51825_PI429641271
CUST_12016_PI429641271		-1.31081	-0.390461		-1.38129	-0.466012	0.00296494	-1.53565	-0.61885	0.00238647	-1.52093	-0.604952	0.000243768	-1.81986	-0.863826	95488	tribolium_TC001236/112	conserved protein/ARP2_G10387	hxAUG25p1s3g327t1			CUST_12016_PI429641271	93	0.000369086	exponential	E.dec.convex	285.905	137.24
CUST_12875_PI429641271	0.000820978	-1.43241	-0.518443	0.00182807	-1.43722	-0.523282	0.00197334	-1.46931	-0.555137	0.000857527	-1.5536	-0.635615	0.000174694	-1.81937	-0.86344	305315	tribolium_TC014039/573	Extracellular sulfatase SULF-1 homolog precursor/ARP2_G5486	hxAUG26us38g40t1	Q9VEX0		CUST_12875_PI429641271	127	0.000189896	exponential	E.dec.convex	150.233	86.7869
CUST_12017_PI429641271	0.000513436	-1.4018	-0.487285	0.000630801	-1.34713	-0.429892	0.000147305	-1.6573	-0.728831	0.000221252	-1.53785	-0.620918	0.000157653	-1.81935	-0.863421	95488	tribolium_TC001236/112	conserved protein/ARP2_G10387	hxAUG25p1s3g327t1			CUST_12017_PI429641271	94	2.7083e-05	exponential	E.dec.convex	171.043	123.756
CUST_254_PI429641271	0.00072576	-1.53323	-0.616573	0.00147779	-1.54504	-0.627646	0.000934911	-1.66589	-0.736295	0.00230268	-1.55607	-0.63791	0.000329963	-1.81717	-0.861693	299540	tribolium_TC013890/460	cyclin fold protein/ARP2_G4500	hxAUG25p2s2g345t1	P34624		CUST_254_PI429641271	746	0.00041695	exponential	E.dec.convex	91.3147	63.0216
CUST_32092_PI429641271	0.000296053	-3.23675	-1.69455	0.000442551	-2.935	-1.55336	0.00700694	-2.11589	-1.08127		-1.33645	-0.418407		-1.81686	-0.861451	318488	tribolium_TC009118/69.3	conserved protein/ARP2_G1622	hxAUG25s25g88t1	Q8MSU3		CUST_32092_PI429641271	1063	9.32786e-05	log-Gauss-probit	lGP.U	1.74	1.74
CUST_13463_PI429641271		2.20876	1.14324		1.58897	0.668096		-1.71525	-0.778417		-2.28467	-1.19199		-1.81289	-0.858288	304317	none	conserved protein/ARP2_G10095	hxAUG26us28g165t1			CUST_13463_PI429641271	138	0.000122897	log-Gauss-probit	lGP.bell	182.75	91.9611
CUST_55156_PI429641271		1.48682	0.572227		1.30726	0.386551		-1.02896	-0.0411901		-1.50971	-0.594272		-1.80801	-0.854401	119457						CUST_55156_PI429641271	1974	0.00023553	linear	L.dec	1488.55	424.999
CUST_56489_PI429641271	0.00137802	-1.44079	-0.52686	0.00327324	-1.33838	-0.420486	0.00102417	-1.4974	-0.582461	0.00044172	-1.58972	-0.668776	0.000171596	-1.80365	-0.850917	204885						CUST_56489_PI429641271	2013	0.000140007	exponential	E.dec.convex	265.553	131.42
CUST_28580_PI429641271	0.00281944	4.48534	2.16522	0.00659418	3.24987	1.70038		-2.02726	-1.01953		-2.13942	-1.09722		-1.80145	-0.84916	48614	tribolium_TC015110/201	clip-domain serine protease/ARP2_G2044	hxAUG26us17g244t1	Q5K2P8		CUST_28580_PI429641271	915	2.55572e-05	linear	L.dec	NA	826.793
CUST_58473_PI429641271		1.73294	0.79322		1.65446	0.726361		-1.65897	-0.730288		-1.76204	-0.81725		-1.80038	-0.848304	300584	tribolium_TC009234/87.8	conserved protein/ARP2_G3262	hxAUG26us10279g495t1			CUST_58473_PI429641271	2046	0.000207259	log-Gauss-probit	lGP.bell	198.606	129.329
CUST_29588_PI429641271		1.37577	0.460237		1.17893	0.237482		-1.81236	-0.857869		-1.47132	-0.557112		-1.7998	-0.84784	57431	MA1A1_HUMAN/514	mannosyl-oligosaccharide alpha-1,2-mannosidase isoform/ARP2_G829	hxAUG25s63g24t1	P33908		CUST_29588_PI429641271	947	0.000185174	linear	L.dec	2012.6	457.724
CUST_18487_PI429641271	0.000625978	-2.06246	-1.04437	0.000557406	-2.03605	-1.02578	0.00353462	-1.67242	-0.741937		-1.41537	-0.501182	0.00211955	-1.79665	-0.845312	315834	CLP1L_HUMAN/476	conserved protein/ARP2_G5424	hxAUG25s15g244t1	Q8BXA5		CUST_18487_PI429641271	386	0.000296832	log-Gauss-probit	lGP.U	110.673	92.2375
CUST_8397_PI429641271		-1.06366	-0.0890346		-1.13271	-0.179783		-1.48057	-0.566149	0.000301316	-1.92167	-0.942359	0.000564735	-1.79198	-0.841558	304453	tribolium_TC008366/453	sphingomyelin phosphodiesterase/ARP2_G1028	hxAUG25s29g210t1	P17405		CUST_8397_PI429641271	2239	5.56203e-05	Gauss-probit	GP.bell	584.948	385.253
CUST_60518_PI429641271		1.60697	0.684346		1.51738	0.60158		-1.42928	-0.515288	0.000212096	-2.68887	-1.427	0.00471381	-1.79009	-0.840033	347775						CUST_60518_PI429641271	2117	9.89091e-07	log-Gauss-probit	lGP.bell	194.287	97.7395
CUST_2316_PI429641271		1.21178	0.277128		1.40833	0.493985		-1.70898	-0.773135	0.00119846	-3.20578	-1.68067		-1.79002	-0.839972	312048	CP4V2_HUMAN/459	cytochrome p450/ARP2_G166	hxNCBI_GNO_508054	Q9VA27		CUST_2316_PI429641271	637	8.9772e-05	log-Gauss-probit	lGP.bell	966.006	148.281
CUST_60912_PI429641271		-1.22349	-0.291003		-1.2263	-0.294309		-1.1453	-0.195729		-1.01779	-0.0254407	0.000219822	-1.78977	-0.839773	311533						CUST_60912_PI429641271	2147	0.000156802	linear	L.dec	NA	158.475
CUST_51568_PI429641271		1.52418	0.608036		1.46273	0.548661		-1.27414	-0.349519		-1.62054	-0.696473		-1.78957	-0.839612	334837	tribolium_TC015275/70.1	mpa13 allergen/ARP2_G25819	hxAUG26us422g10t1			CUST_51568_PI429641271	1873	0.00010496	log-Gauss-probit	lGP.bell	1440.31	58.7733
CUST_28575_PI429641271	0.00718766	-1.29683	-0.374991		-1.32881	-0.410131		-1.36547	-0.449394		-1.30974	-0.389284	0.000176746	-1.78386	-0.835006	101276	tribolium_TC003097/137	longitudinals lackingprotein/ARP2_G15675	hxAUG25s17g249t1			CUST_28575_PI429641271	914	0.000285282	linear	L.dec	1651.85	439.086
CUST_2849_PI429641271	0.000651704	-1.5754	-0.655717	0.000508023	-1.68105	-0.74936	0.000753703	-1.61211	-0.688951	0.000761066	-1.49652	-0.58161	0.000291832	-1.78232	-0.833758	305599	UBP22_HUMAN/638	ubiquitin carboxyl-terminal hydrolase/ARP2_G2711	hxAUG26rep1s4g92t1	Q9UPT9		CUST_2849_PI429641271	909	0.000259825	exponential	E.dec.convex	54.8021	42.2846
CUST_39097_PI429641271	0.000300949	-1.77277	-0.826004	0.000444591	-1.69453	-0.760888	0.000429355	-1.63833	-0.712225		-1.26156	-0.33521	0.000357939	-1.78085	-0.832568	113088	none	hypothetical protein/ARP2_G25503	hxNCBI_GNO_380654			CUST_39097_PI429641271
CUST_8115_PI429641271		-1.42208	-0.508007		-1.32102	-0.401658	0.000243544	-2.08375	-1.05919		-1.42341	-0.509351	0.00130961	-1.77583	-0.828497	319334	none	expressed protein/ARP2_G842	hxNCBI_GNO_114294	Q9NXZ2		CUST_8115_PI429641271	2224	0.00022317	exponential	E.dec.convex	359.156	99.6543
CUST_40611_PI429641271		-1.00493	-0.00709438		1.0391	0.0553303		-1.40059	-0.486032		-1.27427	-0.349675	0.000361466	-1.77302	-0.826209	304871	ARLY_HUMAN/544	argininosuccinate lyase/ARP2_G6155	hxAUG26us30g107t1	P04424		CUST_40611_PI429641271	1475	0.000109626	linear	L.dec	1295.57	395.221
CUST_19997_PI429641271		2.92671	1.54928		3.14617	1.6536		-1.03278	-0.0465271		-1.99489	-0.996311		-1.77284	-0.826063	313586	none	expressed protein/ARP2_G233	hxAUG25p1s9g247t1			CUST_19997_PI429641271	484	0.000222084	log-Gauss-probit	lGP.bell	176.739	67.8548
CUST_2721_PI429641271	0.00707093	-1.30988	-0.38944	0.00102169	-1.47897	-0.56459	0.000546	-1.59743	-0.675755	0.00173054	-1.48295	-0.568467	0.000199067	-1.76918	-0.823084	234338	SPOPL_HUMAN/95.1	btb/poz domain-containing protein/ARP2_G69	hxAUG26up1s4g35t1			CUST_2721_PI429641271	848	0.000194396	exponential	E.dec.convex	160.4	115.422
CUST_51267_PI429641271		-2.47519	-1.30754		-1.73871	-0.798021	0.000440158	-4.87734	-2.28609	0.000179484	-7.10524	-2.82888		-1.7661	-0.82057	268396	none	expressed protein	hxAUG26res627g7t1			CUST_51267_PI429641271	1859	4.1267e-05	log-Gauss-probit	lGP.U	687.23	522.504
CUST_51266_PI429641271		-2.4652	-1.3017		-1.84235	-0.88155	0.00261205	-4.54359	-2.18383	0.000162862	-11.9604	-3.5802		-1.76608	-0.820549	268396	none	expressed protein	hxAUG26res627g7t1			CUST_51266_PI429641271	1858	2.99861e-05	log-Gauss-probit	lGP.U	718.175	573.77
CUST_34752_PI429641271		1.46546	0.551357		1.61162	0.688511		1.0246	0.0350649	0.00504884	-2.42271	-1.27662		-1.7649	-0.81959	49241	tribolium_TC010933/184	Chymotrypsin BI precursor/ARP2_G48	hxNCBI_GNO_566184	P08217		CUST_34752_PI429641271	1196	0.000115422	log-Gauss-probit	lGP.bell	1842.51	52.7551
CUST_32197_PI429641271		-1.08612	-0.119186		-1.07761	-0.10784		-1.35981	-0.443401	0.00974909	-1.53494	-0.618186	0.00110339	-1.76314	-0.818148	304017	tribolium_TC002441/136	fk506-binding protein 2 precursor/ARP2_G2760	hxJGI_V11_304017	P59024		CUST_32197_PI429641271	1071	0.00037089	linear	L.dec	1218.31	310.663
CUST_23804_PI429641271		-1.19995	-0.262977		-1.11046	-0.15116		-1.3726	-0.456913	0.000898525	-1.59044	-0.669422	0.000251179	-1.76087	-0.816292	59731	tribolium_TC008515/271	conserved protein/ARP2_G2191	hxAUG26us83g51t1	Q70IA6		CUST_23804_PI429641271	683	0.000127066	linear	L.dec	1155.54	469.401
CUST_51621_PI429641271	0.00096364	-1.53084	-0.614326	0.000865045	-1.43886	-0.524926	0.000876556	-1.49594	-0.581053	0.000442336	-1.62476	-0.700231	0.000212548	-1.7608	-0.816235	18147	tribolium_TC012573/121	Chymotrypsin BI precursor/ARP2_G48	hxAUG25s1432g68t1	P08217		CUST_51621_PI429641271	1880	0.000220487	exponential	E.dec.convex	76.1969	47.0985
CUST_20724_PI429641271		-1.03467	-0.0491753		-1.06366	-0.0890377		-1.41043	-0.496131		-1.32415	-0.405065	0.000232928	-1.7599	-0.815491	53942	ACYP1_HUMAN/115	acylphosphatase-1 acylphosphate phosphohydrolase 1 acylphosphatase/ARP2_G2209	hxAUG25s39g71t1	P07311		CUST_20724_PI429641271	519	9.5351e-05	linear	L.dec	1172.14	439.245
CUST_16845_PI429641271		-1.22681	-0.294917		-1.32475	-0.405718		-1.13588	-0.183814		-1.30586	-0.384996	0.000165819	-1.7554	-0.811799	251682						CUST_16845_PI429641271	286	0.000132167	linear	L.dec	1494.65	397.405
CUST_8907_PI429641271		-1.13704	-0.185284		-1.20911	-0.273943	0.00168019	-1.62873	-0.70375	0.00660587	-1.48833	-0.573691	0.000635071	-1.75214	-0.809117	303010	none	expressed protein	hxAUG26rep1s2g175t1			CUST_8907_PI429641271	2260	0.000251604	exponential	E.dec.convex	440.193	204.355
CUST_17711_PI429641271	0.000933352	-1.36734	-0.45137	0.00103255	-1.4094	-0.495081	0.000162705	-1.76492	-0.819603	0.000228824	-1.59891	-0.677086	0.000147096	-1.75083	-0.808039	306257	none	expressed protein/ARP2_G10458	hxAUG26us47g81t1			CUST_17711_PI429641271	316	4.48833e-05	exponential	E.dec.convex	137.003	119.107
CUST_42469_PI429641271		1.30726	0.386547		1.13847	0.187095		-1.22366	-0.2912		-1.34387	-0.426395	0.00541058	-1.74887	-0.806427	330569	none	expressed protein	hxNCBI_GNO_236773			CUST_42469_PI429641271	1542	0.000199821	linear	L.dec	1379.39	387.7
CUST_18957_PI429641271		-1.22769	-0.295952		-1.30833	-0.387727		-1.3444	-0.426967		-1.14076	-0.189994	0.000184353	-1.74856	-0.806165	317579	none	expressed protein	hxNCBI_GNO_238213			CUST_18957_PI429641271	404	0.000211764	linear	L.dec	2022.47	349.635
CUST_12874_PI429641271	0.00338965	-1.40347	-0.488999	0.00221909	-1.37375	-0.458124	0.00181181	-1.47864	-0.564267	0.00196675	-1.50017	-0.585123	0.000213699	-1.74672	-0.804646	305315	tribolium_TC014039/573	Extracellular sulfatase SULF-1 homolog precursor/ARP2_G5486	hxAUG26us38g40t1	Q9VEX0		CUST_12874_PI429641271	126	0.000367265	exponential	E.dec.convex	179.763	117.437
CUST_1121_PI429641271		-1.33016	-0.411604		-1.25653	-0.329444	0.00537392	-1.38583	-0.470755	0.00791748	-1.31462	-0.394648	0.000168332	-1.74664	-0.804584	39221	DDB2_HUMAN/294	dna damage-binding protein/ARP2_G17095	hxAUG26up1s1g179t1			CUST_1121_PI429641271	57	0.000211551	linear	L.dec	1626.26	501.914
CUST_60458_PI429641271		1.25618	0.329041		1.00177	0.00255227	0.000249045	-1.6238	-0.699373	0.000251261	-1.56451	-0.645712	0.000217357	-1.74632	-0.804315	347699						CUST_60458_PI429641271	2101	2.21368e-06	log-Gauss-probit	lGP.bell	185.049	135.475
CUST_43530_PI429641271		1.10325	0.141765		-1.23418	-0.303554	0.000156225	-2.78236	-1.47631	0.00172961	-1.96316	-0.973177	0.00476094	-1.74608	-0.804117	327444	none	expressed protein/ARP2_G16935	hxAUG26res91g15t1			CUST_43530_PI429641271	1584	1.47632e-05	log-Gauss-probit	lGP.U	397.946	333.691
CUST_59341_PI429641271	0.00017957	-1.46487	-0.550771	0.000235379	-1.47407	-0.559806	0.000161236	-1.53714	-0.620244	0.00024387	-1.38307	-0.467873	0.000157621	-1.74451	-0.802819	307686	tribolium_TC007640/323	mediator of rna polymerase ii transcription subunit mediator complex subunit/ARP2_G6096	hxAUG26us6763g22t1	Q9VEC1		CUST_59341_PI429641271	2055	4.17641e-05	exponential	E.dec.convex	63.5134	47.9011
CUST_28290_PI429641271		-1.27888	-0.354876		-1.22192	-0.289155	0.000497776	-1.54931	-0.631623	0.000522987	-1.56774	-0.648683	0.000190907	-1.73934	-0.798538	316294	none	conserved protein/ARP2_G149	hxNCBI_GNO_286174			CUST_28290_PI429641271	897	0.000113682	exponential	E.dec.convex	349.747	195.691
CUST_48774_PI429641271	0.00933541	2.82695	1.49924	0.00377781	2.8097	1.49042		-1.37395	-0.458325		-2.17896	-1.12364		-1.73779	-0.797254	305061	none	conserved protein/ARP2_G7361	hxAUG26us327g138t1			CUST_48774_PI429641271	1765	3.04381e-05	log-Gauss-probit	lGP.bell	155.946	74.7351
CUST_255_PI429641271	0.000599756	-1.61991	-0.69591	0.000579827	-1.71199	-0.775678	0.000662348	-1.66488	-0.735421	0.000690532	-1.53598	-0.619158	0.000615681	-1.73512	-0.795034	299540	tribolium_TC013890/460	cyclin fold protein/ARP2_G4500	hxAUG25p2s2g345t1	P34624		CUST_255_PI429641271
CUST_2324_PI429641271		-1.35307	-0.436239	0.0031684	-1.49391	-0.579094	0.00200278	-1.55718	-0.638933		-1.18792	-0.248443	0.000396685	-1.73029	-0.791012	306536	tribolium_TC006423/156	conserved protein/ARP2_G8411	hxAUG25p1s5g315t1	Q18PE0		CUST_2324_PI429641271	649	0.000370162	exponential	E.dec.convex	235.669	63.0038
CUST_60249_PI429641271	0.00364419	-1.36603	-0.449987	0.00140892	-1.52629	-0.610033	0.000279642	-1.74104	-0.799949	0.00128064	-1.49218	-0.577418	0.000240033	-1.73019	-0.790929	347224						CUST_60249_PI429641271	2084	0.000201241	exponential	E.dec.convex	131.875	101.543
CUST_33467_PI429641271		1.73597	0.795744		1.45174	0.53778		1.07465	0.103861		-1.93962	-0.955774		-1.72982	-0.79062	108131	tribolium_TC009330/756	sodium/calcium exchanger/ARP2_G1129	hxJGI_V11_108131	P57103		CUST_33467_PI429641271	1118	5.79703e-05	log-Gauss-probit	lGP.bell	1872.57	26.8399
CUST_23945_PI429641271		1.12377	0.168353		1.06629	0.0926061		-1.50861	-0.593218		-1.60398	-0.681654	0.00619966	-1.72956	-0.790402	110684	ACADL_HUMAN/513	Long-chain specific acyl-CoA dehydrogenase, mitochondrial/sw	hxAUG26us77g14t1			CUST_23945_PI429641271	693	0.000207259	log-Gauss-probit	lGP.bell	690.015	191.146
CUST_43579_PI429641271		1.46014	0.546103		1.52851	0.612125		-1.82851	-0.870666		-1.85725	-0.893172		-1.72209	-0.784161	327467	tribolium_TC002184/82.0	conserved protein/ARP2_G11692	hxAUG25s91g43t1			CUST_43579_PI429641271	1593	4.5874e-05	linear	L.dec	2064.06	594.051
CUST_5268_PI429641271	0.000637251	-1.75726	-0.813329	0.000666203	-1.68735	-0.754759	0.00114758	-1.58165	-0.661432		-1.19133	-0.252568	0.000668632	-1.7211	-0.783327	245299	none	expressed protein	hxAUG26res31g123t1			CUST_5268_PI429641271
CUST_28574_PI429641271	0.0020424	-1.34728	-0.430048	0.00457485	-1.40874	-0.494403	0.00420619	-1.3585	-0.442013	0.00461806	-1.38515	-0.470042	0.000185889	-1.71917	-0.781711	101276	tribolium_TC003097/137	longitudinals lackingprotein/ARP2_G15675	hxAUG25s17g249t1			CUST_28574_PI429641271	913	0.000363194	exponential	E.dec.convex	162.199	76.9428
CUST_24589_PI429641271		-1.09577	-0.131945		-1.1492	-0.200632	0.0030494	-1.75234	-0.809286		-1.00864	-0.0124047	0.00305889	-1.71727	-0.780119	249619	C1QT2_HUMAN/50.1	Complement C1q tumor necrosis factor-related protein 2/sw	hxAUG25s49g114t1			CUST_24589_PI429641271	707	0.000231944	linear	L.dec	NA	363.064
CUST_9469_PI429641271		-1.2337	-0.302996		-1.27971	-0.355822		-1.30387	-0.382795		-1.3001	-0.378619	0.000163765	-1.71486	-0.778088	40148						CUST_9469_PI429641271	2294	0.000193208	linear	L.dec	1405.48	318.042
CUST_2848_PI429641271	0.000983409	-1.60965	-0.686743	0.000502217	-1.7078	-0.772142	0.000693735	-1.59061	-0.669577	0.00234642	-1.43007	-0.516085	0.000626687	-1.71375	-0.777155	305599	UBP22_HUMAN/638	ubiquitin carboxyl-terminal hydrolase/ARP2_G2711	hxAUG26rep1s4g92t1	Q9UPT9		CUST_2848_PI429641271
CUST_17672_PI429641271	0.000324909	-1.39185	-0.477004	0.000323452	-1.43053	-0.516546	0.000574653	-1.31936	-0.399836	0.000144234	-1.63289	-0.707426	0.000157787	-1.71345	-0.776907	306247	tribolium_TC015824/80.5	conserved protein	hxAUG25s47g101t1			CUST_17672_PI429641271	314	3.29488e-05	exponential	E.dec.convex	144.333	98.756
CUST_51612_PI429641271	0.000371337	-1.77593	-0.828576	0.000639941	-1.65188	-0.724107	0.000819712	-1.57664	-0.656854		-1.16429	-0.219453	0.000506982	-1.70752	-0.7719	270070						CUST_51612_PI429641271
CUST_17656_PI429641271	0.00273554	-1.30902	-0.388486	0.00149637	-1.29576	-0.373798	0.00264229	-1.33635	-0.418298	0.0005524	-1.43501	-0.521056	0.000159218	-1.69723	-0.763185	128926	tribolium_TC014860/626	merlin/moesin/ezrin/radixin/ARP2_G2094	hxAUG26res47g57t1	P35240		CUST_17656_PI429641271	310	0.000115051	linear	L.dec	1359.82	446.402
CUST_21397_PI429641271		1.36311	0.4469		1.22199	0.289236		-1.91597	-0.938073		-1.83364	-0.87471		-1.69302	-0.759599	302061	none	expressed protein/ARP2_G9926	hxAUG26us16g52t1			CUST_21397_PI429641271	548	0.000241124	linear	L.dec	2251.61	235.043
CUST_24018_PI429641271		-1.22269	-0.290057		-1.14723	-0.198154		-1.19662	-0.258966	0.00919941	-1.40573	-0.491322	0.000287161	-1.69268	-0.759313	216053						CUST_24018_PI429641271	695	0.000443888	linear	L.dec	1257.01	285.444
CUST_743_PI429641271		-1.07659	-0.10647		-1.14141	-0.190822		-1.29437	-0.372253		-1.22622	-0.294223	0.000217211	-1.68613	-0.753717	299764						CUST_743_PI429641271	2211	0.000236001	linear	L.dec	1251.95	357.159
CUST_60459_PI429641271		1.27728	0.35308		1.07678	0.10672	0.00049654	-1.62163	-0.697442	0.000901929	-1.49933	-0.584319	0.000473465	-1.6849	-0.75266	347699						CUST_60459_PI429641271	2102	5.33536e-06	linear	L.dec	1523.82	392.326
CUST_23944_PI429641271		1.12009	0.163615		1.02662	0.0378981		-1.47034	-0.556152	0.00682072	-1.6112	-0.688138	0.00623481	-1.68305	-0.751075	110684	ACADL_HUMAN/513	Long-chain specific acyl-CoA dehydrogenase, mitochondrial/sw	hxAUG26us77g14t1			CUST_23944_PI429641271	692	0.00022109	log-Gauss-probit	lGP.bell	696.233	206.454
CUST_37064_PI429641271		-1.59355	-0.672245		-1.34302	-0.425481	0.00126036	-2.60558	-1.3816	0.000328946	-3.18494	-1.67127		-1.67819	-0.746909	333876	tribolium_TC013414/49.7	conserved protein/ARP2_G13398	hxNCBI_GNO_190964			CUST_37064_PI429641271	1324	0.000149293	log-Gauss-probit	lGP.U	651.533	428.11
CUST_36143_PI429641271		-1.34531	-0.427943		-1.03467	-0.049175		-1.36519	-0.449104	0.000175085	-2.56352	-1.35813		-1.67756	-0.746367	315201	none	conserved protein/ARP2_G25846	hxNCBI_GNO_544134			CUST_36143_PI429641271	1268	4.81044e-05	log-Gauss-probit	lGP.U	879.75	619.364
CUST_53134_PI429641271	0.000651216	-1.6662	-0.736564	0.00115189	-1.53662	-0.619761	0.000521424	-1.65933	-0.730604	0.00174247	-1.44195	-0.52802	0.000784046	-1.67596	-0.744983	19588	tribolium_TC014340/164	sa/ARP2_G1261	hxAUG26us6594g67t1	Q8WVM7		CUST_53134_PI429641271
CUST_34196_PI429641271	0.00886755	-1.32046	-0.401035	0.00601175	-1.37144	-0.455692	0.00261465	-1.44105	-0.527121	0.00370071	-1.31682	-0.39706	0.000224751	-1.66846	-0.738519	303961	none	expressed protein	hxJGI_V11_303961			CUST_34196_PI429641271	1150	0.000552837	exponential	E.dec.convex	181.85	86.7615
CUST_2698_PI429641271		-1.1143	-0.156143		-1.1159	-0.158208		-1.31877	-0.399192		-1.40742	-0.493056	0.000501015	-1.6638	-0.734483	42230	tribolium_TC011058/1087	shi/ARP2_G1313	hxAUG26up1s4g21t1	P27619		CUST_2698_PI429641271	837	0.000477603	linear	L.dec	1200.96	500.978
CUST_7832_PI429641271	0.00932747	-1.32792	-0.409169		-1.35562	-0.438958		-1.39482	-0.480075	0.000335564	-1.75791	-0.813859	0.000622996	-1.65873	-0.730081	199665	PTN12_HUMAN/305	Tyrosine-protein phosphatase non-receptor type 12,EC=3.1.3.48/sw	hxAUG25s58g9t1			CUST_7832_PI429641271	2217	0.000394038	exponential	E.dec.convex	386.889	157.087
CUST_3374_PI429641271		-1.03356	-0.0476187		-1.05163	-0.0726294	0.00132607	-1.86109	-0.89615		-1.49748	-0.582539	0.00694368	-1.64704	-0.71988	96262	CP3A4_HUMAN/277	cytochrome p450/ARP2_G346	hxNCBI_GNO_820044	P24462		CUST_3374_PI429641271	1127	0.000169255	log-Gauss-probit	lGP.U	590.948	302.553
CUST_8396_PI429641271		-1.08161	-0.113182		-1.11516	-0.157246	0.00679349	-1.542	-0.624807	0.0010469	-1.78775	-0.838144	0.00312169	-1.64647	-0.719376	304453	tribolium_TC008366/453	sphingomyelin phosphodiesterase/ARP2_G1028	hxAUG25s29g210t1	P17405		CUST_8396_PI429641271	2238	0.000178442	log-Gauss-probit	lGP.U	588.139	364.596
CUST_13327_PI429641271	0.000190284	-5.43126	-2.44129	0.007516	-2.77184	-1.47084		-1.4583	-0.544289		-1.13903	-0.187812		-1.64581	-0.718796	319215	none	expressed protein/ARP2_G10488	hxAUG26us28g111t1			CUST_13327_PI429641271	134	4.7545e-05	log-Gauss-probit	lGP.U	70.3428	33.1851
CUST_1942_PI429641271		2.93956	1.5556		2.97829	1.57449		-1.42563	-0.5116		-1.62568	-0.701045		-1.64574	-0.718732	306354						CUST_1942_PI429641271	425	0.000140552	log-Gauss-probit	lGP.bell	165.932	98.6195
CUST_18956_PI429641271	0.00371797	-1.31846	-0.398859	0.00528124	-1.32965	-0.41105	0.00344141	-1.36971	-0.45387		-1.19702	-0.259448	0.000175313	-1.64209	-0.715535	317579	none	expressed protein	hxNCBI_GNO_238213			CUST_18956_PI429641271	403	0.000258948	exponential	E.dec.convex	192.935	58.3645
CUST_20862_PI429641271		2.88373	1.52794		2.57354	1.36376		-1.34018	-0.422422		-2.16418	-1.11382		-1.64029	-0.713947	305405	tribolium_TC011156/424	class a rhodopsin-like g-protein coupled receptor gprsif/ARP2_G931	hxNCBI_GNO_222364	Q924H0		CUST_20862_PI429641271	528	5.62259e-05	log-Gauss-probit	lGP.bell	155.171	47.8504
CUST_40470_PI429641271	0.00909315	-1.27826	-0.354178	0.00764348	-1.24503	-0.316181	0.0027263	-1.38029	-0.464975		-1.3	-0.378511	0.000175624	-1.63975	-0.713479	304854	TF3B_HUMAN/381	transcription factor iiib kda subunit tfiiib90/ARP2_G2650	hxNCBI_GNO_148304	Q8CFK2		CUST_40470_PI429641271	1473	0.000314698	linear	L.dec	1648.02	435.661
CUST_17657_PI429641271	0.00199191	-1.31153	-0.391253	0.00260166	-1.34258	-0.425003	0.00274536	-1.38975	-0.474826	0.00185698	-1.38857	-0.4736	0.000186714	-1.63296	-0.707487	128926	tribolium_TC014860/626	merlin/moesin/ezrin/radixin/ARP2_G2094	hxAUG26res47g57t1	P35240		CUST_17657_PI429641271	311	0.000390021	exponential	E.dec.convex	176.007	99.2544
CUST_1120_PI429641271		-1.25906	-0.332346	0.00940349	-1.2466	-0.317998		-1.27648	-0.352173	0.00731786	-1.34881	-0.431684	0.000197138	-1.63053	-0.705341	39221	DDB2_HUMAN/294	dna damage-binding protein/ARP2_G17095	hxAUG26up1s1g179t1			CUST_1120_PI429641271	56	0.000543221	linear	L.dec	1467.01	414.104
CUST_3786_PI429641271	0.00869014	-1.31376	-0.393705	0.00169762	-1.45451	-0.540532	0.00274773	-1.40402	-0.48956	0.00377601	-1.30822	-0.387603	0.000252997	-1.63031	-0.705146	192459	tribolium_TC002717/571	phosphatidylinositol-binding clathrin assembly protein lap/ARP2_G5827	hxAUG26up1s6g7t1	Q13492		CUST_3786_PI429641271	1368	0.000585434	exponential	E.dec.convex	137.455	59.3867
CUST_13462_PI429641271		2.49873	1.32119		1.68911	0.756264		-1.41843	-0.504293		-2.1289	-1.09011		-1.62892	-0.703919	304317	none	conserved protein/ARP2_G10095	hxAUG26us28g165t1			CUST_13462_PI429641271	137	0.000136649	log-Gauss-probit	lGP.bell	154.999	60.1421
CUST_9621_PI429641271		1.5348	0.618054		1.25078	0.322829	0.00387875	-2.21983	-1.15045	0.000513414	-2.9684	-1.56969		-1.62078	-0.696692	303060	tribolium_TC004657/202	pancreatic triacylglycerol lipase/ARP2_G343	hxAUG26rep2s2g180t1	Q53H76		CUST_9621_PI429641271	2301	1.3086e-05	log-Gauss-probit	lGP.U	569.25	394.07
CUST_4682_PI429641271		1.24742	0.318948		-1.00403	-0.00580096	0.00516051	-1.98776	-0.991143	0.00910969	-1.83766	-0.877867		-1.6121	-0.688938	236013	tribolium_TC013765/239	class a rhodopsin-like g-protein coupled receptor gprop1/ARP2_G139	hxAUG26rep1s6g338t1	P08099		CUST_4682_PI429641271	1712	0.000103668	log-Gauss-probit	lGP.U	537.26	307.706
CUST_33055_PI429641271		-1.21092	-0.276098		-1.2762	-0.351856	0.00686294	-1.33258	-0.414219	0.00427715	-1.37636	-0.46086	0.000225294	-1.60431	-0.681956	226406	none	expressed protein	hxNCBI_GNO_504434			CUST_33055_PI429641271	1102	0.000597027	exponential	E.dec.convex	470.325	176.871
CUST_5441_PI429641271		1.10939	0.149766		1.06077	0.08511	0.00127412	-1.68965	-0.756724	0.000356621	-1.93949	-0.955674	0.00125202	-1.60197	-0.679847	46779	tribolium_TC006379/466	sodium/chloride dependent amino acid transporter/ARP2_G144	hxAUG26rep1s12g59t1	Q9W4C5		CUST_5441_PI429641271	1960	2.04672e-05	log-Gauss-probit	lGP.U	550.504	415.367
CUST_553_PI429641271	0.00290728	-3.13739	-1.64957		-2.40716	-1.26733		-1.20549	-0.269624		1.33158	0.413143		-1.59849	-0.676706	299654	tribolium_TC001574/126	cofilin/actin-depolymerizing factor homolog protein d61 protein twinstar/ARP2_G2012	hxJGI_V11_299654	P45594		CUST_553_PI429641271	1978	0.000179679	log-Gauss-probit	lGP.U	143.256	73.5238
CUST_39791_PI429641271		1.82362	0.866802		1.92678	0.946193		-1.34645	-0.429165		-1.70707	-0.771521		-1.5979	-0.676178	335603	tribolium_TC009481/270	uba domain-containing protein/ARP2_G2709	hxAUG26us675g127t1	Q7TN29		CUST_39791_PI429641271	1442	0.000236873	log-Gauss-probit	lGP.bell	196.346	105.219
CUST_1195_PI429641271		-1.17412	-0.231583		-1.20869	-0.27344	0.00743841	-1.34975	-0.432698		-1.28459	-0.361308	0.000243479	-1.59264	-0.671422	40088	MIB1_HUMAN/561	conserved protein/ARP2_G10336	hxAUG25p1s1g333t1	Q9SS90		CUST_1195_PI429641271	91	0.000652229	linear	L.dec	1489.3	410.427
CUST_41704_PI429641271		1.058	0.0813339		1.10183	0.139897		-1.24935	-0.321179	0.00270078	-1.45644	-0.542446	0.000785786	-1.59168	-0.670552	318992	tribolium_TC000021/951	ribosomal protein s6 kinase alpha-5/ARP2_G3199	hxAUG26us27g93t1	Q9V3I5		CUST_41704_PI429641271	1523	7.5003e-05	linear	L.dec	1190.03	358.446
CUST_22202_PI429641271		1.31769	0.398006		1.93373	0.951387		-1.8477	-0.885729		-1.51329	-0.597691		-1.58896	-0.668082	320053	none	expressed protein/ARP2_G10427	hxNCBI_GNO_146334			CUST_22202_PI429641271	578	0.000190541	linear	L.dec	NA	625.644
CUST_36142_PI429641271		-1.28035	-0.356535		1.05264	0.0740075		-1.22783	-0.296113	0.000328864	-2.46537	-1.30181		-1.58448	-0.664007	315201	none	conserved protein/ARP2_G25846	hxNCBI_GNO_544134			CUST_36142_PI429641271	1267	0.000139636	linear	L.dec	NA	274.712
CUST_34846_PI429641271		-2.42701	-1.27918		-1.90838	-0.93235	0.000974464	-4.50334	-2.171	0.000192777	-7.24764	-2.85751		-1.58419	-0.663743	241464	none	brain chitinase and chia/ARP2_G1856	hxJGI_V11_241464			CUST_34846_PI429641271	1205	6.09163e-05	exponential	E.dec.convex	NA	106.68
CUST_3011_PI429641271	0.00264487	-1.31113	-0.390813	0.000950923	-1.37303	-0.457365	0.00159893	-1.2712	-0.346188	0.0034412	-1.27715	-0.352933	0.000165086	-1.57962	-0.659578	305622	GALK2_HUMAN/402	galactokinase 1/ARP2_G2423	hxAUG25p1s4g227t1	Q01415		CUST_3011_PI429641271	971	0.000251304	exponential	E.dec.convex	111.335	46.6784
CUST_14153_PI429641271	0.00145885	-1.39168	-0.476832	0.00250513	-1.33639	-0.418344	0.00149934	-1.41074	-0.496452	0.00136339	-1.32205	-0.402776	0.000221901	-1.5772	-0.657369	307809	tribolium_TC030599/174	elongator complex protein/ARP2_G2763	hxAUG25p2s7g72t1	Q9VMQ7		CUST_14153_PI429641271
CUST_60506_PI429641271	0.000786552	-4.74556	-2.24658	0.00276489	-3.72486	-1.89719		-2.51823	-1.33241		-1.2442	-0.315216		-1.57285	-0.653384	347780						CUST_60506_PI429641271	2114	0.000169008	log-Gauss-probit	lGP.U	36.285	15.236
CUST_23805_PI429641271		-1.08953	-0.123701		1.04335	0.0612268		-1.26109	-0.334673	0.000446832	-1.55664	-0.638433	0.000572538	-1.55762	-0.63934	59731	tribolium_TC008515/271	conserved protein/ARP2_G2191	hxAUG26us83g51t1	Q70IA6		CUST_23805_PI429641271	684	7.28265e-05	linear	L.dec	1258.53	393.155
CUST_16330_PI429641271		1.19238	0.253849		1.08403	0.116403		-1.63531	-0.709564		-1.57548	-0.655791		-1.55455	-0.636497	194191	tribolium_TC001268/178	deoxyribonuclease i/ARP2_G10870	hxAUG25p1s11g327t1			CUST_16330_PI429641271	255	0.000268017	linear	L.dec	2051.16	560.393
CUST_38276_PI429641271		-1.12886	-0.174873		-1.08821	-0.121955		-1.3209	-0.401517		-1.30858	-0.388	0.000331464	-1.55007	-0.63233	65663	tribolium_TC010475/383	ca2+ sensor/ARP2_G2755	hxNCBI_GNO_130933	P37235		CUST_38276_PI429641271	1379	0.000442364	linear	L.dec	1292.79	346.141
CUST_43531_PI429641271		1.14002	0.189056		-1.07627	-0.106037	0.00214788	-2.11699	-1.08202	0.00616122	-1.88265	-0.912768		-1.54395	-0.626623	327444	none	expressed protein/ARP2_G16935	hxAUG26res91g15t1			CUST_43531_PI429641271	1585	0.000130259	log-Gauss-probit	lGP.U	498.436	329.518
CUST_393_PI429641271	0.000171777	-3.55307	-1.82906	0.002069	-2.31462	-1.21077		-1.56706	-0.648063		-1.75199	-0.808991		-1.53603	-0.619207	225483	CAPR2_HUMAN/53.1	neurexin IV/ARP2_G19	hxJGI_V11_225483	Q8WYK1		CUST_393_PI429641271
CUST_32281_PI429641271	0.00149384	-1.45324	-0.539274	0.00140659	-1.42225	-0.508171	0.000265022	-1.64561	-0.718621	0.00579676	-1.29635	-0.374455	0.000637598	-1.53579	-0.618977	304029	tribolium_TC011223/134	conserved protein/ARP2_G6115	hxAUG26us25g164t1	Q6P6M5		CUST_32281_PI429641271	1080	0.000353718	exponential	E.dec.convex	61.7104	38.6817
CUST_17103_PI429641271	0.000600466	-1.44243	-0.528503	0.000575081	-1.41075	-0.496467	0.000282866	-1.54198	-0.624783	0.0003386	-1.40326	-0.488778	0.00024395	-1.5338	-0.617112	318222	FA54A_HUMAN/54.7	Protein FAM54A/sw	hxAUG26res24g38t1			CUST_17103_PI429641271	295	0.000292632	exponential	E.dec.convex	49.6499	41.5649
CUST_16616_PI429641271	0.00115567	-1.94693	-0.9612	0.000913672	-1.93531	-0.952561		-1.35884	-0.442381		-1.13144	-0.178158		-1.5312	-0.614663	25925	tribolium_TC012342/50.8	neural stem cell-derived dendrite regulator/ARP2_G7338	hxAUG26res90g29t1	Q91WC9		CUST_16616_PI429641271	263	0.000242016	log-Gauss-probit	lGP.U	135.84	104.256
CUST_5473_PI429641271		1.10652	0.146026		1.15849	0.212251	0.000472887	-1.84885	-0.886631	0.000478456	-1.77206	-0.82543	0.0023006	-1.52502	-0.60883	238649	tribolium_TC006378/77.0	sodium/chloride dependent amino acid transporter/ARP2_G144	hxJGI_V11_238649	Q9W4C5		CUST_5473_PI429641271	1963	1.25952e-05	log-Gauss-probit	lGP.U	551.712	391.904
CUST_53114_PI429641271		-1.03281	-0.0465686		-1.05257	-0.0739172		-1.25947	-0.332811	0.00246015	-1.47764	-0.563291	0.00182058	-1.51851	-0.602659	71996	NDE1_HUMAN/148	nuclear distribution protein nude-like/ARP2_G1550	hxAUG26res10032g485t1	Q9VT70		CUST_53114_PI429641271	1916	0.000292236	linear	L.dec	1250.4	397.595
CUST_34104_PI429641271		-1.13702	-0.185257		-1.16036	-0.214577		-1.15396	-0.206591	0.000394846	-1.27992	-0.356058	0.000157454	-1.51425	-0.598607	308208	tribolium_TC000687/501	cationic amino acid transporter/ARP2_G5135	hxAUG26us76g47t1	P63115		CUST_34104_PI429641271	1142	6.75797e-05	linear	L.dec	896.221	397.386
CUST_41674_PI429641271		1.4134	0.499166		1.40417	0.489714		-1.59764	-0.675942		-1.56499	-0.646156		-1.50787	-0.592515	51732	NAGK_HUMAN/110	N-acetyl-D-glucosamine kinase/sw	hxAUG26us27g77t1			CUST_41674_PI429641271	1521	0.000123434	linear	L.dec	2211.23	687.181
CUST_25196_PI429641271		-1.18105	-0.240066		-1.17652	-0.234525		-1.22158	-0.288745		-1.14848	-0.199723	0.000171215	-1.49971	-0.584686	329141	tribolium_TC008337/426	Histone-lysine N-methyltransferase Suv4-20/ARP2_G10315	hxAUG25s115g187t1	Q4FZB7		CUST_25196_PI429641271	735	0.000502944	linear	L.dec	1670.96	409.553
CUST_2908_PI429641271	0.00437053	-1.28197	-0.358364	0.00107302	-1.39584	-0.481138	0.000677638	-1.49789	-0.582932	0.00137606	-1.41417	-0.499953	0.000521673	-1.49651	-0.581606	41973	DCR1A_HUMAN/330	dna cross-link repair protein pso2/snm1/ARP2_G8628	hxNCBI_GNO_404044	Q6PJP8		CUST_2908_PI429641271	932	0.000754782	exponential	E.dec.convex	124.417	87.7928
CUST_3577_PI429641271		-1.00548	-0.00788665		-1.02888	-0.0410712		-1.26161	-0.335268	0.00789742	-1.34493	-0.427531	0.000686485	-1.49471	-0.579869	221352	tribolium_TC030565/112	conserved protein/ARP2_G5406	hxNCBI_GNO_1606043	Q5SXM8		CUST_3577_PI429641271	1253	0.000205249	linear	L.dec	1151.23	470.147
CUST_26113_PI429641271		1.20213	0.265594		1.13652	0.184619		-1.3522	-0.43531		-1.33535	-0.417221		-1.49183	-0.57708	315516	tribolium_TC012734/218	brain chitinase and chia/ARP2_G5282	hxAUG26us14g206t1	Q9BZP6		CUST_26113_PI429641271	768	0.000307543	log-Gauss-probit	lGP.bell	1107.52	129.601
CUST_20863_PI429641271	0.00199624	2.9818	1.57618	0.00143433	2.76433	1.46693		-1.09387	-0.12944		-1.82191	-0.865455		-1.48826	-0.573631	305405	tribolium_TC011156/424	class a rhodopsin-like g-protein coupled receptor gprsif/ARP2_G931	hxNCBI_GNO_222364	Q924H0		CUST_20863_PI429641271	529	2.03773e-05	log-Gauss-probit	lGP.bell	134.24	51.1529
CUST_15352_PI429641271	0.000497833	-2.5005	-1.32222	0.00255772	-2.09742	-1.06862	0.00928221	-1.8306	-0.872317		-1.21514	-0.281122		-1.48751	-0.572897	307002	none	conserved protein	hxJGI_V11_307002			CUST_15352_PI429641271	216	0.000211171	log-Gauss-probit	lGP.U	1.74	1.74
CUST_392_PI429641271	0.00019147	-3.37389	-1.75441	0.00328024	-2.24349	-1.16574		-1.68765	-0.75502		-1.5663	-0.647357		-1.48665	-0.572066	225483	CAPR2_HUMAN/53.1	neurexin IV/ARP2_G19	hxJGI_V11_225483	Q8WYK1		CUST_392_PI429641271	1428	0.000120786	log-Gauss-probit	lGP.U	11.4409	6.77103
CUST_41675_PI429641271		1.40924	0.494921		1.39841	0.483793		-1.68987	-0.756914		-1.64372	-0.716968		-1.4838	-0.569293	51732	NAGK_HUMAN/110	N-acetyl-D-glucosamine kinase/sw	hxAUG26us27g77t1			CUST_41675_PI429641271	1522	0.000109626	linear	L.dec	NA	692.993
CUST_44394_PI429641271	0.000811896	-1.44194	-0.528013	0.0017394	-1.32303	-0.403849	0.000638137	-1.49786	-0.582898	0.000729227	-1.41443	-0.500222	0.000638513	-1.4789	-0.564521	305126	tribolium_TC030587/395	core 1 udp-galactose:n-acetylgalactosamine-alpha-r beta galactosyltransferase/ARP2_G2977	hxAUG26us34g56t1	Q7K237		CUST_44394_PI429641271
CUST_38610_PI429641271	0.00131072	1.60012	0.678181	0.00143389	1.5162	0.60046		-1.38854	-0.473572		-1.32963	-0.41103		-1.47542	-0.561121	231816	tribolium_TC013709/101	putative serine proteinase /ARP2_G236	hxAUG25s178g11t1	P04071		CUST_38610_PI429641271	1400	2.41885e-06	log-Gauss-probit	lGP.bell	156.823	123.577
CUST_16048_PI429641271	0.00111601	-1.33647	-0.418422	0.00295253	-1.25766	-0.330745	0.000575784	-1.41691	-0.502749	0.00075835	-1.38351	-0.468331	0.000323811	-1.47233	-0.558099	209207	STK19_HUMAN/157	serine/threonine-protein kinase/ARP2_G22760	hxAUG25p1s11g145t1			CUST_16048_PI429641271	242	0.000654122	exponential	E.dec.convex	127.062	87.3099
CUST_38669_PI429641271		1.03769	0.0533793		1.04076	0.0576348	0.00502217	-1.36332	-0.447123	0.000241049	-1.77302	-0.826207	0.00303132	-1.45617	-0.542177	203795	tribolium_TC004952/674	protease m1 zinc metalloprotease/ARP2_G107	hxNCBI_GNO_50824	P15144		CUST_38669_PI429641271	1407	3.80555e-05	linear	L.dec	1681.35	335.396
CUST_24947_PI429641271	0.000724883	-1.69355	-0.760054	0.00106319	-1.59831	-0.676551	0.000795422	-1.65644	-0.728084		-1.2473	-0.318803	0.00416359	-1.45198	-0.53802	324339	tribolium_TC011140/73.2	conserved protein/ARP2_G6543	hxAUG26us61g52t1			CUST_24947_PI429641271	722	0.000367784	log-Gauss-probit	lGP.U	1.74	1.74
CUST_1843_PI429641271		2.07941	1.05618		2.03527	1.02522		-1.31352	-0.393435		-2.02859	-1.02048		-1.44791	-0.533975	232717	tribolium_TC007531/165	tsp74f/ARP2_G2824	hxAUG26up2s1g273t1	A1L157		CUST_1843_PI429641271	381	0.000166092	log-Gauss-probit	lGP.bell	188.192	68.6359
CUST_38611_PI429641271	0.00896794	1.50787	0.592511	0.00780518	1.44013	0.526195		-1.41813	-0.503987		-1.27982	-0.355944		-1.44786	-0.533923	231816	tribolium_TC013709/101	putative serine proteinase /ARP2_G236	hxAUG25s178g11t1	P04071		CUST_38611_PI429641271	1401	1.54e-05	linear	L.dec	1983.62	565.288
CUST_3576_PI429641271		1.07032	0.098047		-1.04173	-0.0589881		-1.22761	-0.295857		-1.25406	-0.326602	0.00118177	-1.44617	-0.532236	221352	tribolium_TC030565/112	conserved protein/ARP2_G5406	hxNCBI_GNO_1606043	Q5SXM8		CUST_3576_PI429641271	1251	0.000335592	linear	L.dec	1261.09	501.789
CUST_25397_PI429641271	0.00278164	-1.27062	-0.345532	0.00293763	-1.2908	-0.368261	0.00112711	-1.34555	-0.428197	0.00196362	-1.24939	-0.321222	0.000268102	-1.44278	-0.528852	107701	tribolium_TC006380/739	mitochondrial intermediate peptidase/ARP2_G3817	hxNCBI_GNO_340424	A6H611		CUST_25397_PI429641271	743	0.00124015	exponential	E.dec.convex	112.048	66.2449
CUST_42147_PI429641271		-1.12262	-0.166871		-1.1932	-0.254833	0.000173614	-1.72566	-0.787152	0.00367744	-1.38433	-0.469186	0.00194628	-1.44237	-0.528437	218190	tribolium_TC003905/293	peritrophic membrane chitin binding protein/ARP2_G1440	hxAUG26res129g80t1			CUST_42147_PI429641271	1531	0.00010496	log-Gauss-probit	lGP.U	380.355	242.2
CUST_38668_PI429641271		-1.09391	-0.129491		-1.0344	-0.048794		-1.38525	-0.470144	0.000163374	-1.95741	-0.968947	0.00786448	-1.43739	-0.523453	203795	tribolium_TC004952/674	protease m1 zinc metalloprotease/ARP2_G107	hxNCBI_GNO_50824	P15144		CUST_38668_PI429641271	1406	2.92457e-05	log-Gauss-probit	lGP.U	680.274	516.292
CUST_15353_PI429641271	0.000206327	-2.5568	-1.35434	0.00133412	-2.02262	-1.01622	0.00216026	-1.89467	-0.921949		-1.20893	-0.273732		-1.43728	-0.523344	307002	none	conserved protein	hxJGI_V11_307002			CUST_15353_PI429641271	217	7.50691e-05	log-Gauss-probit	lGP.U	1.74	1.74
CUST_40799_PI429641271	0.00088278	-1.2932	-0.370946	0.000680998	-1.36976	-0.453927	0.000570878	-1.39605	-0.481353	0.0020302	-1.29538	-0.373379	0.000397316	-1.43277	-0.518803	215496	tribolium_TC011383/362	conserved protein/ARP2_G4102	hxNCBI_GNO_48503	O95630		CUST_40799_PI429641271	1488	0.000928449	exponential	E.dec.convex	84.1817	56.2512
CUST_19679_PI429641271	0.000709668	-1.30795	-0.38731	0.000825689	-1.38272	-0.467512	0.00083741	-1.36479	-0.448681	0.000750259	-1.34275	-0.42519	0.000493976	-1.42641	-0.512384	309039	tribolium_TC014137/1032	drp1/ARP2_G615	hxAUG25p1s9g56t1	O00429		CUST_19679_PI429641271	439	0.00110943	exponential	E.dec.convex	72.4873	59.1503
CUST_2491_PI429641271	0.0029874	-1.5417	-0.624523	0.00373719	-1.48059	-0.566171	0.000514604	-1.76682	-0.821154	0.000401314	-1.76337	-0.818334	0.00320887	-1.4249	-0.510865	306567	SUIS_HUMAN/605	acid alpha-glucosidase/ARP2_G4911	hxJGI_V11_306567	P10253		CUST_2491_PI429641271	718	0.000410888	log-Gauss-probit	lGP.U	125.899	83.3081
CUST_15641_PI429641271	0.000584774	-1.31956	-0.400059	0.000793476	-1.34282	-0.425262	0.000182809	-1.50264	-0.587499	0.000157617	-1.74227	-0.800972	0.00034855	-1.42483	-0.510788	253757	tribolium_TC001752/649	conserved protein/ARP2_G5906	hxAUG26res72g78t1	A0AV02		CUST_15641_PI429641271	226	4.7545e-05	exponential	E.dec.convex	169.547	103.032
CUST_42158_PI429641271		-1.12902	-0.175066		-1.22959	-0.298178	0.000232891	-1.6647	-0.73526	0.00641499	-1.36958	-0.453729	0.00367512	-1.42337	-0.509306	301283	tribolium_TC003905/276	peritrophic membrane chitin binding protein/ARP2_G1440	hxAUG26res129g84t1			CUST_42158_PI429641271	1533	0.000252498	log-Gauss-probit	lGP.U	349.205	204.87
CUST_20898_PI429641271		2.57775	1.36611		2.50081	1.32239		1.06466	0.0903947		-1.61671	-0.693057		-1.42177	-0.507686	305365	none	expressed protein	hxAUG26us39g120t1			CUST_20898_PI429641271	536	0.000175448	log-Gauss-probit	lGP.bell	133.869	75.0225
CUST_15640_PI429641271	0.00136196	-1.27134	-0.34635	0.000437216	-1.35997	-0.44357	0.000193029	-1.474	-0.559735	0.000159599	-1.61606	-0.692479	0.000313629	-1.41873	-0.504605	253757	tribolium_TC001752/649	conserved protein/ARP2_G5906	hxAUG26res72g78t1	A0AV02		CUST_15640_PI429641271	225	9.56397e-05	exponential	E.dec.convex	133.568	122.169
CUST_7079_PI429641271	0.000158445	-1.75255	-0.809454	0.000327438	-1.4775	-0.563158	0.000310713	-1.4925	-0.577729	0.00167596	-1.30115	-0.379782	0.000419012	-1.41644	-0.502272	302856	tribolium_TC002089/1041	heat shock kda protein cognate/ARP2_G44	hxAUG26us19g76t1	P11021		CUST_7079_PI429641271
CUST_5440_PI429641271		1.24718	0.318675		1.20481	0.268803	0.00201228	-1.77881	-0.830916	0.00254147	-1.68722	-0.754651		-1.41514	-0.500949	46779	tribolium_TC006379/466	sodium/chloride dependent amino acid transporter/ARP2_G144	hxAUG26rep1s12g59t1	Q9W4C5		CUST_5440_PI429641271	1959	2.71526e-05	log-Gauss-probit	lGP.U	571.328	392.594
CUST_7078_PI429641271	0.000174121	-1.66336	-0.734101	0.00160731	-1.41774	-0.503595	0.00160685	-1.36682	-0.450821	0.0046433	-1.27331	-0.348582	0.00116615	-1.4142	-0.499983	302856	tribolium_TC002089/1041	heat shock kda protein cognate/ARP2_G44	hxAUG26us19g76t1	P11021		CUST_7078_PI429641271
CUST_2336_PI429641271	0.000255879	-1.8893	-0.917852	0.00263333	-1.59397	-0.672623		-1.33984	-0.422061		-1.26434	-0.338379		-1.40296	-0.488472	312056	ABCA1_HUMAN/1382	abc transporter/ARP2_G13004	hxAUG26up1s5g217t1	O95477		CUST_2336_PI429641271	657	0.000338479	log-Gauss-probit	lGP.U	112.865	92.8991
CUST_40055_PI429641271	0.000898788	-1.34683	-0.429568	0.000990337	-1.32686	-0.408011	0.00110024	-1.29859	-0.376941	0.00248027	-1.23505	-0.304566	0.000406253	-1.40097	-0.486423	218258	tribolium_TC015407/362	mevalonate kinase/ARP2_G5375	hxAUG26res133g55t1	Q03426		CUST_40055_PI429641271
CUST_1695_PI429641271		1.08871	0.122618		-1.17307	-0.230286	0.000195652	-2.24379	-1.16594	0.000775088	-1.89555	-0.922614		-1.39415	-0.47939	220226	tribolium_TC015481/309	brain chitinase and chia/ARP2_G5282	hxJGI_V11_220226	Q9BZP6		CUST_1695_PI429641271	291	2.55919e-05	log-Gauss-probit	lGP.U	413.196	304.802
CUST_5563_PI429641271		1.68019	0.748624		1.37316	0.4575		-1.64065	-0.714265		-1.63531	-0.709564		-1.39202	-0.477176	314698	none	secreted protein/ARP2_G17066	hxAUG26rep1s12g93t1			CUST_5563_PI429641271	1992	0.000109626	linear	L.dec	NA	494.185
CUST_26793_PI429641271		1.89035	0.918651		2.23128	1.15787		-1.17637	-0.234344		-1.57849	-0.658544		-1.38845	-0.473475	306091	tribolium_TC004898/71.2	leucine-rich repeat-containing g-protein coupled receptor/ARP2_G115	hxAUG25s45g13t1	O00206		CUST_26793_PI429641271	829	0.000230981	log-Gauss-probit	lGP.bell	185.918	66.6917
CUST_57432_PI429641271		-1.1775	-0.235731		-1.21749	-0.283907	0.000296921	-1.65391	-0.725879	0.00874782	-1.39012	-0.475206	0.00598299	-1.38753	-0.47252	122404	tribolium_TC003905/269	peritrophic membrane chitin binding protein/ARP2_G1440	hxJGI_V11_122404			CUST_57432_PI429641271	2025	0.000539329	exponential	E.dec.convex	330.418	127.638
CUST_26792_PI429641271		1.76845	0.822486		2.00362	1.00261		-1.15948	-0.213476		-1.84633	-0.884663		-1.38714	-0.472115	306091	tribolium_TC004898/71.2	leucine-rich repeat-containing g-protein coupled receptor/ARP2_G115	hxAUG25s45g13t1	O00206		CUST_26792_PI429641271	828	0.000196028	log-Gauss-probit	lGP.bell	205.54	66.6312
CUST_14091_PI429641271		1.811	0.856787		2.1842	1.12711		-1.3477	-0.430496		-2.65635	-1.40945		-1.38247	-0.467244	97782	none	expressed protein	hxAUG26up2s7g23t1			CUST_14091_PI429641271	168	0.000225632	log-Gauss-probit	lGP.bell	NA	86.5201
CUST_5562_PI429641271		1.682	0.750179		1.41085	0.496565		-1.62302	-0.698683		-1.62388	-0.699448		-1.38191	-0.466662	314698	none	secreted protein/ARP2_G17066	hxAUG26rep1s12g93t1			CUST_5562_PI429641271	1991	0.000121274	linear	L.dec	NA	462.372
CUST_25396_PI429641271	0.000792552	-1.29774	-0.375999	0.00112515	-1.30657	-0.385783	0.000977511	-1.32724	-0.408426	0.000459087	-1.28908	-0.366339	0.000433716	-1.37899	-0.463612	107701	tribolium_TC006380/739	mitochondrial intermediate peptidase/ARP2_G3817	hxNCBI_GNO_340424	A6H611		CUST_25396_PI429641271	742	0.00162124	exponential	E.dec.convex	56.9096	42.6848
CUST_3775_PI429641271	0.000344298	-1.34286	-0.425311	0.000289032	-1.41171	-0.497442	0.000346566	-1.37422	-0.458613		-1.16575	-0.22126	0.000371842	-1.37891	-0.463528	230417	tribolium_TC003498/226	pmp22 peroxisomal membrane protein/ARP2_G5268	hxAUG26rep1s6g3t1	Q567V2		CUST_3775_PI429641271	1359	0.00032505	log-Gauss-probit	lGP.U	121.253	98.6728
CUST_10023_PI429641271		1.11467	0.156623		1.14575	0.196286	0.00154651	-1.6959	-0.762055		-1.34954	-0.43247		-1.3788	-0.46341	305772	tribolium_TC013765/230	class a rhodopsin-like g-protein coupled receptor gprop1/ARP2_G139	hxJGI_V11_305772	P08099		CUST_10023_PI429641271	4	0.000111166	log-Gauss-probit	lGP.U	640.057	381.467
CUST_57163_PI429641271	0.000327726	-1.34048	-0.422749	0.00215753	-1.22953	-0.298102	0.000174015	-1.47917	-0.564791	0.000341813	-1.36942	-0.453564	0.000361459	-1.37461	-0.459024	273293	none	expressed protein	hxAUG26us3264g72t1			CUST_57163_PI429641271	2021	0.000248222	exponential	E.dec.convex	101.872	67.1859
CUST_20712_PI429641271	0.000782037	-1.30162	-0.38031	0.000721267	-1.37041	-0.454612	0.000644065	-1.34814	-0.430974	0.000497107	-1.42349	-0.509433	0.000935437	-1.37437	-0.458766	321136	none	unknown	hxNCBI_GNO_116364			CUST_20712_PI429641271	516	0.00109984	exponential	E.dec.convex	77.379	65.3887
CUST_48775_PI429641271	0.000240547	3.52602	1.81804	0.00032496	3.62675	1.85868		-1.03575	-0.0506752		-1.83433	-0.875256		-1.37335	-0.4577	305061	none	conserved protein/ARP2_G7361	hxAUG26us327g138t1			CUST_48775_PI429641271	1766	3.24175e-06	log-Gauss-probit	lGP.bell	127.277	62.8537
CUST_6253_PI429641271	0.0014751	-1.3283	-0.409585	0.00148931	-1.26824	-0.342833	0.000271073	-1.45682	-0.542827	0.00335135	-1.27221	-0.347336	0.000877047	-1.36858	-0.452679	230482	PHOP2_HUMAN/187	pyridoxal phosphate phosphatase phospho2/ARP2_G3224	hxAUG26up1s8g51t1	Q8TCD6		CUST_6253_PI429641271	2170	0.000975041	exponential	E.dec.convex	63.6733	42.9758
CUST_57218_PI429641271		-1.0417	-0.0589361		-1.10915	-0.149454	0.000408822	-1.6761	-0.745106		-1.32222	-0.402962		-1.35756	-0.441015	273584	tribolium_TC003905/162	peritrophic membrane chitin binding protein/ARP2_G1440	hxAUG26res3513g271t1			CUST_57218_PI429641271	2022	0.000264184	log-Gauss-probit	lGP.U	488.271	271.777
CUST_36166_PI429641271	0.000340816	-1.46402	-0.549933	0.000881652	-1.34449	-0.427064	0.000684295	-1.4035	-0.48903	0.000560276	-1.32803	-0.409285	0.00131672	-1.35268	-0.435817	223163	tribolium_TC005886/107	conserved protein/ARP2_G1665	hxAUG26res13g242t1	Q9VTI8		CUST_36166_PI429641271
CUST_33798_PI429641271		1.68447	0.752297		1.91842	0.939918		-2.54735	-1.349		-2.61226	-1.3853		-1.35195	-0.43504	252082	tribolium_TC000573/882	bumetanide-sensitive na-k-cl cotransport protein/ARP2_G187	hxNCBI_GNO_466474	P55011		CUST_33798_PI429641271	1129	0.00011128	log-Gauss-probit	lGP.U	653.267	446.255
CUST_16857_PI429641271		1.17598	0.233865		1.24232	0.313036		-1.21488	-0.280808	0.00349929	-1.58986	-0.668901		-1.34706	-0.429814	251691	tribolium_TC009793/344	conserved protein/ARP2_G5782	hxAUG26us60g49t1	Q9W278		CUST_16857_PI429641271	287	9.10833e-05	log-Gauss-probit	lGP.bell	993.967	126.405
CUST_39222_PI429641271		1.27663	0.352345		1.17851	0.236968	0.00817612	-1.9794	-0.985062		-1.83128	-0.87285		-1.33423	-0.416013	320400	none	expressed protein	hxAUG25s35g62t1			CUST_39222_PI429641271	1429	0.000160036	log-Gauss-probit	lGP.U	585.132	376.543
CUST_60507_PI429641271	0.000463427	-3.55923	-1.83156	0.000689868	-3.23155	-1.69223		-2.26868	-1.18186		-1.15825	-0.211941		-1.32902	-0.410359	347780						CUST_60507_PI429641271	2115	5.95792e-05	log-Gauss-probit	lGP.U	68.868	34.478
CUST_40440_PI429641271	0.000359024	-1.52604	-0.609791	0.000174511	-1.70797	-0.772279	0.000189921	-1.73093	-0.791543	0.000224143	-1.66519	-0.735691	0.00384085	-1.32219	-0.402932	23494	tribolium_TC010766/319	dual specificity protein phosphatase/ARP2_G7065	hxAUG25s30g76t1	Q9ESS0		CUST_40440_PI429641271	1471	7.64211e-05	log-Gauss-probit	lGP.U	87.248	83.5441
CUST_26112_PI429641271		1.30248	0.381256		1.13439	0.181919		-1.18607	-0.246194		-1.1432	-0.193079		-1.31903	-0.399482	315516	tribolium_TC012734/218	brain chitinase and chia/ARP2_G5282	hxAUG26us14g206t1	Q9BZP6		CUST_26112_PI429641271	767	0.000405103	log-Gauss-probit	lGP.bell	NA	72.5523
CUST_33530_PI429641271	0.0004915	-1.30668	-0.385907	0.000888168	-1.26115	-0.334743	0.000612676	-1.30917	-0.388654	0.00115953	-1.22403	-0.291636	0.000740799	-1.31287	-0.392725	306880	tribolium_TC009265/507	trf4-1/ARP2_G4705	hxAUG26us55g50t1	Q68ED3		CUST_33530_PI429641271
CUST_6716_PI429641271	0.000697484	-1.31841	-0.398798	0.000427398	-1.35348	-0.436677	0.000569677	-1.29058	-0.368017		-1.14707	-0.197949	0.000707847	-1.30425	-0.383225	308434	tribolium_TC003909/332	nitric oxide synthase-interacting protein/ARP2_G2619	hxAUG25p1s8g374t1	Q9VWV8		CUST_6716_PI429641271	2191	0.00100377	log-Gauss-probit	lGP.U	112.112	87.9921
CUST_9483_PI429641271		1.05405	0.0759425		1.0229	0.03267		1.00458	0.0065856		-1.10484	-0.143833	0.000362965	-1.30101	-0.379632	303215	ACOT9_HUMAN/374	acyl-coenzyme a thioesterase/ARP2_G6878	hxAUG26rep2s2g111t1	Q9R0X4		CUST_9483_PI429641271	2295	0.000711654	exponential	E.dec.concave	1548.32	533.219
CUST_2344_PI429641271	0.000512818	-1.37083	-0.455054	0.00158558	-1.30896	-0.388423		-1.15634	-0.209566	0.00112968	-1.3072	-0.386485	0.000820853	-1.2971	-0.375285	306543	tribolium_TC011990/701	pfk/ARP2_G1640	hxAUG26up1s5g223t1	P52034		CUST_2344_PI429641271
CUST_5218_PI429641271		1.72924	0.790136		1.77197	0.825352		-1.22335	-0.29084		-1.6459	-0.718876		-1.29475	-0.372675	225232	tribolium_TC006362/81.3	group xiia secretory phospholipase a2 precursor/ARP2_G2402	hxJGI_V11_225232	Q9BZM1		CUST_5218_PI429641271	1889	0.000228649	log-Gauss-probit	lGP.bell	189.599	90.0117
CUST_2345_PI429641271	0.000393025	-1.36863	-0.452729	0.00225622	-1.24944	-0.321282	0.00673524	-1.18499	-0.244878	0.000830404	-1.32098	-0.401611	0.00116257	-1.29338	-0.371141	306543	tribolium_TC011990/701	pfk/ARP2_G1640	hxAUG26up1s5g223t1	P52034		CUST_2345_PI429641271
CUST_8081_PI429641271		1.28844	0.365629		1.23197	0.300967		-1.2988	-0.377179		-1.38627	-0.47121		-1.28803	-0.365165	304419	none	expressed protein	hxAUG26res29g15t1			CUST_8081_PI429641271	2222	0.000251304	log-Gauss-probit	lGP.bell	201.845	118.553
CUST_19894_PI429641271	0.000312634	-1.30113	-0.379765	0.000187426	-1.35736	-0.440804	0.000535036	-1.24831	-0.319979	0.00918658	-1.14539	-0.195834	0.000381083	-1.28389	-0.360527	45234	tribolium_TC014725/298	prolactin regulatory element-binding protein/ARP2_G4713	hxAUG25p1s9g191t1	Q9HCU5		CUST_19894_PI429641271	469	0.000580272	log-Gauss-probit	lGP.U	119.754	102.395
CUST_5219_PI429641271		1.94411	0.959111		1.78029	0.832116		-1.19146	-0.252733		-1.45517	-0.541187		-1.28335	-0.359918	225232	tribolium_TC006362/81.3	group xiia secretory phospholipase a2 precursor/ARP2_G2402	hxJGI_V11_225232	Q9BZM1		CUST_5219_PI429641271	1890	0.000180605	log-Gauss-probit	lGP.bell	150.616	84.2773
CUST_55771_PI429641271	0.000346512	-2.09311	-1.06565	0.000482121	-1.9869	-0.990521	0.00177091	-1.73029	-0.791017		1.11034	0.151005		-1.28201	-0.358409	336696						CUST_55771_PI429641271	1994	2.55919e-05	log-Gauss-probit	lGP.U	111.014	56.6349
CUST_47044_PI429641271		1.85592	0.892134	0.00199655	4.85933	2.28076		1.03749	0.0530936		-1.54198	-0.624785		-1.28102	-0.357294	302045	tribolium_TC015882/701	high affinity gaba transporter/ARP2_G8233	hxAUG25s159g130t1	P31649		CUST_47044_PI429641271	1717	0.000197856	log-Gauss-probit	lGP.bell	185.353	98.3047
CUST_22895_PI429641271	0.00576318	1.39739	0.482731		1.20068	0.263856		-1.0631	-0.0882772		-1.08153	-0.113077		-1.27909	-0.355117	300229	none	expressed protein	hxJGI_V11_300229			CUST_22895_PI429641271	612	0.000194396	log-Gauss-probit	lGP.bell	109.45	55.0787
CUST_49632_PI429641271	0.000197622	-1.48173	-0.567285	0.000369187	-1.40109	-0.486552		-1.16385	-0.218908		-1.15508	-0.207998	0.00414531	-1.2776	-0.353436	301259	tribolium_TC001725/966	importin beta-2/ARP2_G905	hxNCBI_GNO_72733	Q8BFY9		CUST_49632_PI429641271
CUST_41049_PI429641271		2.12885	1.09007		2.09915	1.06981		-1.05354	-0.075247		-1.7437	-0.80215		-1.27676	-0.352492	109723	tribolium_TC002172/65.5	conserved protein	hxAUG25s67g162t1			CUST_41049_PI429641271	1509	0.000210615	log-Gauss-probit	lGP.bell	146.801	81.5489
CUST_6462_PI429641271		1.09512	0.13109		1.06424	0.0898197		-1.23038	-0.299105	0.00959306	-1.31695	-0.397195		-1.27145	-0.346473	193187	GSTK1_HUMAN/222	glutathione s-transferase kappa/ARP2_G13498	hxAUG26up1s8g145t1			CUST_6462_PI429641271	2180	0.000348902	log-Gauss-probit	lGP.bell	714.847	117.62
CUST_9239_PI429641271		-1.13638	-0.184451		-1.0812	-0.112632	0.00132893	-1.20209	-0.265545	0.00125494	-1.19426	-0.256115	0.000233432	-1.26845	-0.343068	310388	tribolium_TC001710/137	conserved protein/ARP2_G6264	hxAUG26up2s2g19t1	Q8IR45		CUST_9239_PI429641271	2283	0.00350037	exponential	E.dec.convex	476.311	215.512
CUST_60087_PI429641271	0.00370443	2.11199	1.07861	0.00571779	2.14402	1.10032		1.22819	0.29653		-1.15825	-0.211952		-1.26726	-0.341712	346930						CUST_60087_PI429641271	2064	0.000111166	log-Gauss-probit	lGP.bell	118.686	66.2388
CUST_44999_PI429641271	0.000316086	-1.58683	-0.666144	0.00336464	-1.40659	-0.492198		-1.31883	-0.399257		-1.06644	-0.0928082		-1.25682	-0.329775	302452	HS90A_HUMAN/728	tribolium castaneum heat shock protein/ARP2_G229	hxAUG26us173g104t1	P02828		CUST_44999_PI429641271
CUST_9321_PI429641271		1.3566	0.44		1.3361	0.418031		-1.1173	-0.160014		-1.20702	-0.271454		-1.25431	-0.326892	303190	tribolium_TC001434/835	acetyl-coa synthetase/ARP2_G2963	hxAUG26up2s2g49t1	Q14DH7		CUST_9321_PI429641271	2285	0.000182847	log-Gauss-probit	lGP.bell	170.178	87.1278
CUST_39679_PI429641271	0.000609332	-1.54342	-0.626126	0.00593676	-1.36382	-0.447658	0.00122662	-1.47504	-0.560751		-1.1512	-0.203142		-1.25118	-0.323294	227800	tribolium_TC002089/1041	heat shock kda protein cognate/ARP2_G44	hxNCBI_GNO_40593	P11021		CUST_39679_PI429641271
CUST_40630_PI429641271	0.00125087	-1.45487	-0.540893	0.00145318	-1.39177	-0.476922	0.000205163	-1.64379	-0.717022	0.00161418	-1.41793	-0.503787		-1.246	-0.317303	319662	MOSC1_HUMAN/194	molybdopterin cofactor sulfurase mosc/ARP2_G564	hxAUG26res30g105t1	Q5VT66		CUST_40630_PI429641271
CUST_55594_PI429641271	0.00115461	-2.31207	-1.20918	0.00406297	-2.02541	-1.01821		-1.58026	-0.660165		-1.07121	-0.0992388		-1.24062	-0.311056	336438	none	hypothetical protein/ARP2_G8321	hxAUG26res1010g52t1			CUST_55594_PI429641271	1990	0.000220487	log-Gauss-probit	lGP.U	58.9618	25.1751
CUST_5363_PI429641271	0.000522199	-3.88703	-1.95867		-2.1777	-1.12281		-1.24317	-0.314025		1.05831	0.0817635		-1.23858	-0.308682	127734	tribolium_TC012285/286	glucosyl/glucuronosyl transferases/ARP2_G27	hxAUG26rep1s12g31t1	P16662		CUST_5363_PI429641271	1931	0.000142781	log-Gauss-probit	lGP.U	75.8295	34.4481
CUST_20638_PI429641271		2.90428	1.53818		2.85901	1.51552		-1.64189	-0.715357		-2.10349	-1.07279		-1.23707	-0.306928	305379	tribolium_TC002550/577	nuclear hormone receptor ftz-f1/ARP2_G1220	hxJGI_V11_305379	P33244		CUST_20638_PI429641271	505	0.000142781	linear	L.dec	NA	632.112
CUST_29924_PI429641271	0.000304186	-1.40299	-0.4885	0.000394262	-1.37114	-0.455373		-1.14897	-0.200346		-1.14126	-0.190624	0.0085608	-1.23556	-0.30516	307700	TNPO1_HUMAN/1211	importin beta-2/ARP2_G905	hxNCBI_GNO_458504	Q8BFY9		CUST_29924_PI429641271
CUST_50795_PI429641271	0.000776889	-4.92849	-2.30115	0.00115477	-4.38249	-2.13175		-2.21862	-1.14966		-1.0525	-0.0738155		-1.23136	-0.30025	307236	tribolium_TC015583/206	cral/trio domain-containing protein/ARP2_G212	hxAUG25s6076g101t1			CUST_50795_PI429641271	1838	6.52298e-05	log-Gauss-probit	lGP.U	87.156	48.4256
CUST_6463_PI429641271		1.07371	0.102605		1.05171	0.0727396	0.00381344	-1.33386	-0.415611	0.00328567	-1.31397	-0.393937		-1.22441	-0.292087	193187	GSTK1_HUMAN/222	glutathione s-transferase kappa/ARP2_G13498	hxAUG26up1s8g145t1			CUST_6463_PI429641271	2181	0.000191122	log-Gauss-probit	lGP.U	580.954	383.744
CUST_6864_PI429641271	0.000377369	-1.35798	-0.441467	0.00137188	-1.29116	-0.368671	0.00381423	-1.24328	-0.314146		-1.10182	-0.139883	0.00390494	-1.22393	-0.291517	313359	tribolium_TC000487/1048	heat shock kda protein cognate/ARP2_G4881	hxAUG25p2s8g57t1	P29845		CUST_6864_PI429641271
CUST_28503_PI429641271		-1.25265	-0.32498		-1.24957	-0.321433		-1.58232	-0.662039	0.00921758	1.47543	0.561139		-1.22262	-0.289981	101230	tribolium_TC001568/101	b-cell translocation protein/ARP2_G11365	hxAUG26us17g204t1	P50615		CUST_28503_PI429641271
CUST_50040_PI429641271	0.000863583	-2.06656	-1.04723	0.00233993	-1.87912	-0.910056		-1.56065	-0.64215		-1.13045	-0.176903		-1.21547	-0.281512	68162	tribolium_TC000940/191	conserved protein	hxAUG26res1476g125t1			CUST_50040_PI429641271	1809	0.000217673	log-Gauss-probit	lGP.U	43.2063	16.6701
CUST_31808_PI429641271		1.13491	0.182576		1.08859	0.122467	0.000864937	-1.71348	-0.776931	0.000502915	-1.71321	-0.776702		-1.21332	-0.278955	105521	none	expressed protein	hxJGI_V11_105521			CUST_31808_PI429641271	1043	3.04381e-05	log-Gauss-probit	lGP.U	530.23	349.173
CUST_57162_PI429641271	0.00484328	-1.28365	-0.360254	0.00532859	-1.29638	-0.374484	0.000178608	-1.53054	-0.614041	0.00474263	-1.26186	-0.335557	0.00782453	-1.2089	-0.2737	273293	none	expressed protein	hxAUG26us3264g72t1			CUST_57162_PI429641271	2020	0.000545997	log-Gauss-probit	lGP.U	160.686	98.5177
CUST_33799_PI429641271		1.83315	0.874328		2.07291	1.05166		-1.99348	-0.995289		-2.15439	-1.10728		-1.2032	-0.266872	252082	tribolium_TC000573/882	bumetanide-sensitive na-k-cl cotransport protein/ARP2_G187	hxNCBI_GNO_466474	P55011		CUST_33799_PI429641271	1130	0.00012809	linear	L.dec	NA	533.428
CUST_16621_PI429641271	0.00124298	-1.31429	-0.394288	0.000778611	-1.34623	-0.428928	0.00785775	-1.23489	-0.304379		-1.07948	-0.110332		-1.1957	-0.257855	309135	tribolium_TC001325/190	msf1 protein/ARP2_G5750	hxJGI_V11_309135	Q9V579		CUST_16621_PI429641271	264	0.00161164	log-Gauss-probit	lGP.U	16.1947	5.28231
CUST_29435_PI429641271	0.00210835	-1.5747	-0.655077	0.00278002	-1.52989	-0.613424		-1.12434	-0.169077		-1.01434	-0.0205355		-1.19546	-0.257567	328312	DHB11_HUMAN/236	short-chain dehydrogenase/ARP2_G3141	hxNCBI_GNO_112643	Q05A13		CUST_29435_PI429641271	943	0.000363148	log-Gauss-probit	lGP.U	143.426	86.6496
CUST_961_PI429641271		-1.1002	-0.137772		-1.2663	-0.340622	0.000295129	-1.81545	-0.860326		-1.18545	-0.245429		-1.19466	-0.256604	39671	tribolium_TC012734/394	brain chitinase and chia/ARP2_G4666	hxAUG25p1s1g143t1	Q9W5U2		CUST_961_PI429641271	2300	0.000398169	log-Gauss-probit	lGP.U	422.436	264.515
CUST_49740_PI429641271		-1.3856	-0.470514	0.00538537	-1.84584	-0.884274	0.000503823	-2.37817	-1.24985	0.00165683	-2.08424	-1.05952		-1.19133	-0.252575	334897	none	cathepsin l-like protein/ARP2_G12007	hxAUG26res436g66t1	P49935		CUST_49740_PI429641271	1803	0.00015706	log-Gauss-probit	lGP.U	229.027	111.302
CUST_40170_PI429641271		1.26409	0.338097		1.35274	0.435888		-1.70555	-0.770241		-1.3349	-0.416729		-1.19083	-0.251971	308812						CUST_40170_PI429641271	1458	0.000240056	log-Gauss-probit	lGP.U	657.244	410.445
CUST_49003_PI429641271		1.23886	0.309011		1.17282	0.229986		1.01324	0.0189767		-1.08275	-0.114698		-1.18602	-0.246126	115388	tribolium_TC015385/570	delta-1-pyrroline-5-carboxylate dehydrogenase/ARP2_G1277	hxNCBI_GNO_20804	P30038		CUST_49003_PI429641271	1770	0.000795696	log-Gauss-probit	lGP.bell	70.9954	6.70956
CUST_505_PI429641271		1.29885	0.377238		1.19205	0.253447		-1.17417	-0.231638		-1.21753	-0.283952		-1.18394	-0.243601	101053	none	conserved protein/ARP2_G329	hxNCBI_GNO_124174	Q9Y5Z4		CUST_505_PI429641271	1828	0.000422029	log-Gauss-probit	lGP.bell	175.25	57.1672
CUST_38480_PI429641271	0.00219066	-1.59222	-0.671043	0.00829942	-1.47041	-0.556219	0.00643252	-1.45866	-0.544642		-1.01984	-0.0283408		-1.18	-0.23879	231465	tribolium_TC000174/127	gamma-interferon-inducible lysosomal thiol reductase precursor/ARP2_G1728	hxAUG26us80g35t1	P13284		CUST_38480_PI429641271	1386	0.000408176	log-Gauss-probit	lGP.U	73.3397	29.9442
CUST_35117_PI429641271		-1.30881	-0.388253		-1.24546	-0.316679	0.000306578	4.70718	2.23486		-1.02254	-0.0321593		-1.17985	-0.238602	243763	none	unknown	hxJGI_V11_243763			CUST_35117_PI429641271
CUST_45101_PI429641271	0.00214307	1.3998	0.485218		1.24507	0.316226		-1.07315	-0.101852		-1.26418	-0.338206		-1.17876	-0.237273	204241	PROD2_HUMAN/276	Probable proline dehydrogenase 2,EC=1.5.99.8/sw	hxAUG25s210g79t1			CUST_45101_PI429641271	1665	4.8078e-05	log-Gauss-probit	lGP.bell	118.686	41.0319
CUST_14269_PI429641271	0.00339281	-1.30165	-0.380347	0.00036642	-1.45149	-0.537539	0.000143998	-1.69253	-0.759181	0.000157659	-1.79402	-0.843198		-1.17555	-0.233335	323314	tribolium_TC005315/95.5	bicaudal-c/ARP2_G11603	hxAUG26res53g44t1			CUST_14269_PI429641271	177	1.26319e-05	log-Gauss-probit	lGP.U	217.646	162.783
CUST_32726_PI429641271	0.00574317	1.30995	0.389509		1.11383	0.155532		-1.06238	-0.0873003		-1.06456	-0.0902554		-1.16988	-0.226366	260994	none	expressed protein/ARP2_G25707	hxNCBI_GNO_408774			CUST_32726_PI429641271	1099	0.000754561	log-Gauss-probit	lGP.bell	119.673	65.5532
CUST_21638_PI429641271	0.000159678	-2.71173	-1.43921	0.000226341	-2.17908	-1.12372	0.0010259	-1.85173	-0.888873		-1.30249	-0.381269		-1.16858	-0.224762	316109	none	expressed protein/ARP2_G6740	hxNCBI_GNO_382164	P05451		CUST_21638_PI429641271	553	1.05076e-05	log-Gauss-probit	lGP.U	16.7711	10.7491
CUST_44772_PI429641271	0.00144455	-5.66025	-2.50087	0.00713555	-3.9624	-1.98637		-1.62268	-0.69838		1.02016	0.0287948		-1.16831	-0.224425	309304	none	expressed protein	hxAUG26us96g190t1			CUST_44772_PI429641271	1650	0.000184661	log-Gauss-probit	lGP.U	94.3937	43.388
CUST_26997_PI429641271	0.00040601	-1.26269	-0.336504	0.000432274	-1.25154	-0.323705	0.00602531	-1.17191	-0.228862	0.00728845	-1.13333	-0.180572	0.00451395	-1.165	-0.220327	213883	tribolium_TC012067/761	cyclin g-associated kinase/ARP2_G6253	hxAUG26us45g96t1	O14976		CUST_26997_PI429641271	840	0.00537208	log-Gauss-probit	lGP.U	95.3649	83.1762
CUST_31811_PI429641271		1.15584	0.208944		1.08423	0.116676	0.000763556	-1.68472	-0.75251	0.000647173	-1.64485	-0.717959		-1.16261	-0.217362	246635	CSMD3_HUMAN/55.5	conserved protein/ARP2_G6740	hxJGI_V11_246635	P05451		CUST_31811_PI429641271	1046	2.95498e-05	log-Gauss-probit	lGP.U	524.986	371.865
CUST_34893_PI429641271	0.000636545	-2.57136	-1.36253	0.00294026	-2.16764	-1.11612	0.00902243	-1.90358	-0.928712		-1.48662	-0.572033		-1.16192	-0.216514	316923	tribolium_TC000495/119	Chymotrypsin BI precursor/ARP2_G48	hxNCBI_GNO_696184	P08217		CUST_34893_PI429641271	1210	0.000196419	log-Gauss-probit	lGP.U	28.6301	14.2332
CUST_959_PI429641271		1.13692	0.185126		-1.0547	-0.076829	0.000262902	-1.89499	-0.922191		-1.44888	-0.534934		-1.16059	-0.214861	189897	tribolium_TC009872/345	brain chitinase and chia/ARP2_G4666	hxAUG26rep1s1g93t1	Q9W5U2		CUST_959_PI429641271	2299	5.22594e-05	log-Gauss-probit	lGP.U	456.389	313.75
CUST_43557_PI429641271	0.000626034	-3.87783	-1.95525		-2.26371	-1.17869		-1.29385	-0.371666		-1.10795	-0.147896		-1.15882	-0.212659	112049	none	expressed protein	hxAUG26res91g26t1			CUST_43557_PI429641271	1590	0.0001666	log-Gauss-probit	lGP.U	56.745	20.8972
CUST_3223_PI429641271	0.000249521	-1.31757	-0.397877	0.000221143	-1.34223	-0.42463	0.000208285	-1.33086	-0.412359	0.0084308	-1.1739	-0.231307	0.00677678	-1.15525	-0.208204	305656	GOGA5_HUMAN/180	conserved protein/ARP2_G5100	hxAUG26rep1s4g284t1	Q8SZ63		CUST_3223_PI429641271	1075	0.000437104	log-Gauss-probit	lGP.U	50.7664	33.8307
CUST_22832_PI429641271	0.00209515	-1.60324	-0.680987	0.00180436	-1.56626	-0.64732	0.00185275	-1.64962	-0.72213		1.00203	0.00291896		-1.13978	-0.188751	313823	tribolium_TC007127/185	conserved expressed protein/ARP2_G227	hxAUG26rep1s10g70t1	P30085		CUST_22832_PI429641271	606	0.000156766	log-Gauss-probit	lGP.U	134.042	65.4654
CUST_40710_PI429641271		1.72228	0.784318	0.000217275	3.85458	1.94657		1.48546	0.570908		1.25522	0.327937		-1.13921	-0.188038	128564	tribolium_TC010977/279	elongation of very long chain fatty acids protein/ARP2_G13447	hxNCBI_GNO_354304			CUST_40710_PI429641271	1479	6.96189e-05	log-Gauss-probit	lGP.bell	186.673	122.925
CUST_34155_PI429641271	0.00515242	1.16027	0.214465		1.12326	0.167693		1.0068	0.00978327		-1.08113	-0.112539		-1.13794	-0.186428	326134	RT11_HUMAN/82.4	mitochondrial ribosomal protein s11/ARP2_G5313	hxNCBI_GNO_630543	P82912		CUST_34155_PI429641271	1146	0.000271086	log-Gauss-probit	lGP.bell	79.5245	16.9679
CUST_3500_PI429641271	0.00147085	-1.62485	-0.700311	0.00610021	-1.48272	-0.568243	0.000281431	-1.8439	-0.882762		-1.31804	-0.398392		-1.1377	-0.186122	234859	COL12_HUMAN/52.0	c-type lectin ctl - mannose binding./ARP2_G5962	hxAUG26rep2s4g111t1	P49300		CUST_3500_PI429641271	1218	0.00017117	log-Gauss-probit	lGP.U	120.225	59.7298
CUST_44773_PI429641271	0.000926346	-5.49165	-2.45724	0.00820799	-3.54731	-1.82673		-1.52424	-0.608086		1.10215	0.140315		-1.1319	-0.178742	309304	none	expressed protein	hxAUG26us96g190t1			CUST_44773_PI429641271	1651	0.000122496	log-Gauss-probit	lGP.U	87.3294	41.3578
CUST_3382_PI429641271	0.000199469	-2.30608	-1.20544	0.00821177	-1.6543	-0.726223		-1.35122	-0.434258		1.03881	0.0549355		-1.13167	-0.178454	221291	CP3A7_HUMAN/275	cytochrome p450/ARP2_G18	hxAUG25p2s4g53t1	P33270		CUST_3382_PI429641271	1133	5.78799e-05	log-Gauss-probit	lGP.U	19.4523	7.06072
CUST_40090_PI429641271	0.000608429	-1.94353	-0.958679	0.000779384	-1.94871	-0.96252	0.00074012	-1.86821	-0.901656		-1.28486	-0.361616		-1.13153	-0.17828	327058	tribolium_TC014317/285	peroxisomal n1-acetyl-spermine/spermidine oxidase/ARP2_G11412	hxAUG25s87g6t1	Q6QHF9		CUST_40090_PI429641271	1451	8.84649e-05	log-Gauss-probit	lGP.U	78.7663	49.2964
CUST_36476_PI429641271	0.000204626	2.47324	1.3064	0.00237795	1.77456	0.827463		-1.28787	-0.364985		-1.18599	-0.246097		-1.12882	-0.174813	326408	SCRB2_HUMAN/208	class b scavenger receptor cd36 domain./ARP2_G1276	hxAUG25s79g62t1	O35114		CUST_36476_PI429641271	1288	1.08703e-05	linear	L.dec	NA	717.975
CUST_34961_PI429641271		1.55828	0.639959	0.00518152	1.77663	0.829145		1.31366	0.393589	0.00152383	1.99691	0.997769		-1.12846	-0.17435	302654	tribolium_TC000495/130	clip-domain serine protease/ARP2_G7403	hxJGI_V11_302654	Q7Z410		CUST_34961_PI429641271
CUST_20478_PI429641271		1.38682	0.471785		1.23041	0.29914	0.00894477	-2.1458	-1.10151		-1.66573	-0.736152		-1.12671	-0.172112	215874	tribolium_TC012573/160	Jon65Aiv-PA/ARP2_G367	hxAUG26us75g46t1	P17207		CUST_20478_PI429641271	499	0.000248001	log-Gauss-probit	lGP.U	585.977	408.297
CUST_958_PI429641271		1.15092	0.202793		1.02624	0.0373735	0.000415918	-1.75352	-0.810256		-1.33093	-0.412431		-1.12651	-0.171866	189897	tribolium_TC009872/345	brain chitinase and chia/ARP2_G4666	hxAUG26rep1s1g93t1	Q9W5U2		CUST_958_PI429641271	2296	8.59187e-05	log-Gauss-probit	lGP.U	512.69	350.321
CUST_40091_PI429641271	0.000326243	-2.05861	-1.04167	0.000383506	-1.97935	-0.98503	0.00169116	-1.73806	-0.797481		-1.33646	-0.41842		-1.12468	-0.169509	327058	tribolium_TC014317/285	peroxisomal n1-acetyl-spermine/spermidine oxidase/ARP2_G11412	hxAUG25s87g6t1	Q6QHF9		CUST_40091_PI429641271	1452	6.704e-05	log-Gauss-probit	lGP.U	50.9848	32.3426
CUST_22836_PI429641271	0.00428711	-1.62612	-0.701437	0.00817292	-1.53346	-0.61679	0.00360649	-1.67275	-0.742222		-1.01109	-0.0159072		-1.12321	-0.167629	45680	tribolium_TC007127/197	conserved expressed protein/ARP2_G227	hxAUG25p1s10g83t1	P30085		CUST_22836_PI429641271	608	0.000240056	log-Gauss-probit	lGP.U	130.93	55.4453
CUST_51567_PI429641271	0.000219672	-1.80394	-0.85115	0.0040253	-1.49039	-0.575695		-1.34723	-0.429996		-1.12935	-0.175495		-1.12034	-0.163937	231915	tribolium_TC015275/62.8	mpa13 allergen/ARP2_G25819	hxAUG25s422g5t1			CUST_51567_PI429641271	1872	0.000132167	log-Gauss-probit	lGP.U	1.74	1.74
CUST_15977_PI429641271	0.000671106	-1.90885	-0.932705	0.0018651	-1.75003	-0.807378	0.0015804	-1.7253	-0.786844		-1.3676	-0.45165		-1.1197	-0.163113	314347	tribolium_TC004791/565	alpha,alpha-trehalase/ARP2_G929	hxNCBI_GNO_236113	O43280		CUST_15977_PI429641271	241	0.000169751	log-Gauss-probit	lGP.U	52.6725	30.0729
CUST_24703_PI429641271	0.00260757	-2.21573	-1.14778	0.00366223	-2.0744	-1.05269		-1.4499	-0.535958		1.06215	0.0869868		-1.11898	-0.162191	116686						CUST_24703_PI429641271	711	0.000205249	log-Gauss-probit	lGP.U	106.837	56.9086
CUST_19562_PI429641271	0.00153894	-1.3193	-0.399777	0.00133643	-1.34164	-0.424	0.00090786	-1.37312	-0.457461		-1.05303	-0.0745449		-1.11883	-0.161989	231765	CA093_HUMAN/83.2	conserved protein c1orf93 homolog/ARP2_G24008	hxAUG26us142g200t1			CUST_19562_PI429641271	433	0.000423003	log-Gauss-probit	lGP.U	125.744	70.2789
CUST_40188_PI429641271	0.00339509	-1.4081	-0.493748		-1.25784	-0.330945	0.000281305	-1.6038	-0.681492		-1.31672	-0.396953		-1.11677	-0.159328	255671	none	hypothetical protein/ARP2_G13486	hxNCBI_GNO_552594			CUST_40188_PI429641271
CUST_55831_PI429641271	0.00133952	-3.02002	-1.59456	0.00141939	-2.88817	-1.53015	0.0066831	-2.33447	-1.22309		-1.05181	-0.0728725		-1.11646	-0.158935	120105	tribolium_TC010721/141	conserved protein	hxAUG26res1161g103t1			CUST_55831_PI429641271	1999	6.55796e-05	log-Gauss-probit	lGP.U	92.9299	50.545
CUST_26887_PI429641271	0.00401922	-2.20857	-1.14311	0.00845144	-1.99104	-0.993522		-1.28586	-0.362738		1.14004	0.189086		-1.11627	-0.158684	106816	tribolium_TC015907/678	y7a5a.1/ARP2_G13188	hxNCBI_GNO_106394			CUST_26887_PI429641271	832	0.00026267	log-Gauss-probit	lGP.U	116.508	58.1526
CUST_13876_PI429641271	0.00601927	1.32453	0.405481		1.19897	0.261794	0.003045	1.37672	0.461239		1.08565	0.118554		-1.11105	-0.151919	44292	tribolium_TC010369/308	conserved protein/ARP2_G7241	hxAUG26rep1s7g150t1	P40617		CUST_13876_PI429641271	158	0.00024281	log-Gauss-probit	lGP.bell	159.275	62.3775
CUST_26902_PI429641271	0.000973811	-2.28873	-1.19455	0.00256082	-2.0381	-1.02722		-1.2698	-0.344601		1.15386	0.206466		-1.11074	-0.151527	248706	tribolium_TC015907/392	y7a5a.1/ARP2_G13188	hxNCBI_GNO_118394			CUST_26902_PI429641271	834	7.72484e-05	log-Gauss-probit	lGP.U	107.14	63.1768
CUST_1571_PI429641271	0.00108991	1.24415	0.315166		1.15637	0.209609		1.00288	0.00415087		-1.00488	-0.00701642		-1.10989	-0.150416	94342	F136A_HUMAN/101	Protein FAM136A/sw	hxAUG25p2s1g210t1			CUST_1571_PI429641271	232	0.000343888	log-Gauss-probit	lGP.bell	87.2018	40.5628
CUST_28264_PI429641271	0.00181429	-2.93325	-1.5525	0.00410292	-2.46995	-1.30448	0.00289736	-2.68421	-1.4245		-1.66975	-0.73963		-1.10962	-0.15007	101118	SPOPL_HUMAN/58.5	conserved protein/ARP2_G149	hxAUG26us17g82t1			CUST_28264_PI429641271	893	0.000191235	log-Gauss-probit	lGP.U	76.1557	35.7773
CUST_23911_PI429641271	0.000334491	-2.31707	-1.2123	0.00124165	-2.00871	-1.00627		-1.67731	-0.74615		-1.25756	-0.330626		-1.10851	-0.148619	59619	tribolium_TC001278/165	conserved protein/ARP2_G13431	hxNCBI_GNO_194584			CUST_23911_PI429641271	689	8.60285e-05	log-Gauss-probit	lGP.U	34.1922	16.2462
CUST_26289_PI429641271	0.000846623	-5.53339	-2.46816	0.00492923	-3.82462	-1.93532		-1.9058	-0.930398		1.08901	0.12302		-1.10762	-0.147469	301663	tribolium_TC002551/340	cytochrome p450/ARP2_G219	hxAUG26us14g286t1	Q9V399		CUST_26289_PI429641271	810	0.000103668	log-Gauss-probit	lGP.U	76.2215	36.1062
CUST_6159_PI429641271	0.00145667	3.45574	1.789	0.00129492	3.08593	1.62571		-1.34251	-0.424938		-1.41405	-0.499831		-1.10664	-0.146184	313061	tribolium_TC004010/75.9	cuticle protein/ARP2_G11211	hxAUG25p1s8g9t1			CUST_6159_PI429641271	2163	4.46973e-05	linear	L.dec	NA	907.984
CUST_15563_PI429641271	0.000268359	-1.83435	-0.875267	0.00257077	-1.53588	-0.619066	0.00314602	-1.55226	-0.634371	0.00368254	-1.46669	-0.552566		-1.09855	-0.135602	188919	PAHX_HUMAN/394	dna mismatch repair protein msh3/ARP2_G2421	hxAUG26res72g50t1	P43246		CUST_15563_PI429641271	224	0.000136733	log-Gauss-probit	lGP.U	15.0154	7.62939
CUST_31809_PI429641271		1.23121	0.300072		1.07798	0.108333	0.00926955	-1.51577	-0.600047	0.00922657	-1.56893	-0.649777		-1.09509	-0.131049	105521	none	expressed protein	hxJGI_V11_105521			CUST_31809_PI429641271	1044	0.000178387	log-Gauss-probit	lGP.U	587.52	386.103
CUST_21639_PI429641271	0.00017594	-2.6204	-1.38979	0.000638362	-2.08889	-1.06274	0.00494083	-1.74908	-0.806599		-1.28748	-0.364545		-1.0922	-0.127239	316109	none	expressed protein/ARP2_G6740	hxNCBI_GNO_382164	P05451		CUST_21639_PI429641271	554	2.63541e-05	log-Gauss-probit	lGP.U	20.4147	10.7475
CUST_1570_PI429641271	0.00218811	1.20409	0.267944		1.13994	0.188956		-1.01171	-0.0167899		-1.04368	-0.0616741		-1.09016	-0.124535	94342	F136A_HUMAN/101	Protein FAM136A/sw	hxAUG25p2s1g210t1			CUST_1570_PI429641271	231	0.000970634	log-Gauss-probit	lGP.bell	112.336	66.2314
CUST_52425_PI429641271		-1.74204	-0.800777	0.00161598	-2.06015	-1.04275		-1.45966	-0.545635		1.12579	0.170937		-1.09004	-0.124376	333475						CUST_52425_PI429641271	1897	0.000156333	log-Gauss-probit	lGP.U	149.314	88.0997
CUST_26288_PI429641271	0.000759801	-4.98714	-2.31821	0.00468656	-3.49846	-1.80672		-1.72245	-0.784464		1.14623	0.196893		-1.08667	-0.119915	301663	tribolium_TC002551/340	cytochrome p450/ARP2_G219	hxAUG26us14g286t1	Q9V399		CUST_26288_PI429641271	809	8.35993e-05	log-Gauss-probit	lGP.U	80.6978	41.0685
CUST_26969_PI429641271	0.00300436	-2.2476	-1.16838	0.00859598	-1.97337	-0.980659		-1.23024	-0.298939		1.17778	0.236073		-1.08503	-0.117733	213873	tribolium_TC015907/709	y7a5a.1/ARP2_G13188	hxAUG26res45g75t1			CUST_26969_PI429641271	836	0.000176636	log-Gauss-probit	lGP.U	113.532	55.7183
CUST_17748_PI429641271	0.000161252	-1.88967	-0.918136	0.000147646	-1.84512	-0.883713		-1.35071	-0.433719		-1.1088	-0.149005		-1.07915	-0.109901	322501	tribolium_TC002894/195	valacyclovir hydrolase/ARP2_G501	hxAUG26res47g96t1	O18391		CUST_17748_PI429641271	320	7.19756e-06	log-Gauss-probit	lGP.U	65.4756	43.3515
CUST_59204_PI429641271	0.000772885	-1.21442	-0.280265	0.00102426	-1.21521	-0.281207		-1.06751	-0.0942459		-1.12235	-0.166522		-1.07377	-0.102682	346346	tribolium_TC012437/58.5	u3 small nucleolar ribonucleoprotein protein imp4/ARP2_G1249	hxNCBI_GNO_211614	P16435		CUST_59204_PI429641271
CUST_23590_PI429641271	0.000628825	-2.06312	-1.04483		-1.56157	-0.643001		-1.51919	-0.603305		-1.06131	-0.08584		-1.07311	-0.101794	238038	S14L2_HUMAN/266	cral/trio domain-containing protein/ARP2_G159	hxAUG26rep1s10g430t1	O76054		CUST_23590_PI429641271	672	0.000185411	log-Gauss-probit	lGP.U	12.2598	4.25139
CUST_43556_PI429641271	0.00118016	-3.88196	-1.95679		-2.3814	-1.25181		-1.32809	-0.409353		-1.0541	-0.0760152		-1.07286	-0.101467	112049	none	expressed protein	hxAUG26res91g26t1			CUST_43556_PI429641271	1589	0.000206341	log-Gauss-probit	lGP.U	60.0641	23.2008
CUST_29664_PI429641271		1.07271	0.101264		1.12577	0.170912	0.00250007	1.22217	0.289442		1.13719	0.185477		-1.07168	-0.0998781	307430	SRCA_HUMAN/60.5	conserved protein/ARP2_G24879	hxAUG26us63g55t1			CUST_29664_PI429641271	953	0.00213599	log-Gauss-probit	lGP.bell	334.819	132.711
CUST_17749_PI429641271	0.000169541	-1.93238	-0.95038	0.000158192	-1.88329	-0.913254		-1.34045	-0.422717		-1.18798	-0.248511		-1.06961	-0.0970788	322501	tribolium_TC002894/195	valacyclovir hydrolase/ARP2_G501	hxAUG26res47g96t1	O18391		CUST_17749_PI429641271	321	1.47261e-05	log-Gauss-probit	lGP.U	55.8301	30.3271
CUST_26968_PI429641271	0.0018365	-2.36243	-1.24027	0.00473386	-2.0892	-1.06295		-1.25451	-0.327129		1.14996	0.201589		-1.06889	-0.0961165	213873	tribolium_TC015907/709	y7a5a.1/ARP2_G13188	hxAUG26res45g75t1			CUST_26968_PI429641271	835	0.00011918	log-Gauss-probit	lGP.U	109.231	57.9429
CUST_54726_PI429641271	0.00547896	-2.18548	-1.12795	0.0054083	-2.10542	-1.07411		-1.80174	-0.84939		1.06021	0.0843478		-1.06504	-0.0909071	119043						CUST_54726_PI429641271	1961	0.000214411	log-Gauss-probit	lGP.U	114.803	51.4937
CUST_5362_PI429641271	0.00036262	-3.79757	-1.92508		-2.18226	-1.12582		-1.24041	-0.310817		1.11152	0.152536		-1.06366	-0.0890327	127734	tribolium_TC012285/286	glucosyl/glucuronosyl transferases/ARP2_G27	hxAUG26rep1s12g31t1	P16662		CUST_5362_PI429641271	1930	7.26183e-05	log-Gauss-probit	lGP.U	63.5106	31.6127
CUST_5603_PI429641271	0.000512392	-1.28356	-0.360148	0.000594852	-1.28839	-0.365568		-1.15394	-0.206573	0.00340261	-1.21299	-0.278571		-1.06314	-0.0883362	314716	tribolium_TC005403/272	conserved protein/ARP2_G1455	hxNCBI_GNO_492123	Q8BH73		CUST_5603_PI429641271	2006	0.00149232	log-Gauss-probit	lGP.U	25.0119	10.178
CUST_40186_PI429641271	0.00594775	-1.40217	-0.487656		-1.26794	-0.342486	0.000362735	-1.61399	-0.690634		-1.26065	-0.334171		-1.0626	-0.0875924	111637	none	expressed protein/ARP2_G13486	hxAUG26res87g45t1			CUST_40186_PI429641271
CUST_29420_PI429641271	0.00202016	-2.47074	-1.30495		-2.01507	-1.01083		-1.64664	-0.719527		1.05211	0.0732849		-1.05603	-0.0786474	328304	tribolium_TC006658/459	alkaline phosphatase/ARP2_G337	hxNCBI_GNO_88644	P05186		CUST_29420_PI429641271	940	0.000213826	log-Gauss-probit	lGP.U	74.2085	32.3068
CUST_34892_PI429641271	0.000332768	-2.49827	-1.32093	0.00166047	-2.08747	-1.06175	0.00836949	-1.78866	-0.838876		-1.40309	-0.488604		-1.05524	-0.0775725	316923	tribolium_TC000495/119	Chymotrypsin BI precursor/ARP2_G48	hxNCBI_GNO_696184	P08217		CUST_34892_PI429641271	1209	7.97032e-05	log-Gauss-probit	lGP.U	32.3325	16.6936
CUST_40187_PI429641271	0.00444149	-1.38067	-0.465369		-1.29494	-0.372882	0.000292091	-1.57795	-0.658055		-1.28266	-0.359141		-1.05401	-0.0758865	111637	none	expressed protein/ARP2_G13486	hxAUG26res87g45t1			CUST_40187_PI429641271
CUST_55830_PI429641271	0.00308242	-2.36485	-1.24175	0.00394143	-2.40651	-1.26694		-1.75842	-0.814282		1.12913	0.175208		-1.05098	-0.071738	120105	tribolium_TC010721/141	conserved protein	hxAUG26res1161g103t1			CUST_55830_PI429641271	1998	0.000128417	log-Gauss-probit	lGP.U	118.327	54.4048
CUST_51566_PI429641271	0.000566798	-1.58085	-0.660703	0.00218243	-1.46589	-0.551775		-1.29632	-0.374423		-1.12852	-0.174438		-1.04981	-0.0701256	231915	tribolium_TC015275/62.8	mpa13 allergen/ARP2_G25819	hxAUG25s422g5t1			CUST_51566_PI429641271	1871	0.000235895	log-Gauss-probit	lGP.U	36.4553	16.875
CUST_15562_PI429641271	0.00083412	-1.74805	-0.805743		-1.48501	-0.570471	0.00996955	-1.47285	-0.558608		-1.42927	-0.515278		-1.04898	-0.0689876	188919	PAHX_HUMAN/394	dna mismatch repair protein msh3/ARP2_G2421	hxAUG26res72g50t1	P43246		CUST_15562_PI429641271	223	0.000350526	log-Gauss-probit	lGP.U	23.1639	8.16063
CUST_52424_PI429641271	0.00262785	-2.0163	-1.01171		-1.57244	-0.653007		-1.52557	-0.609353		1.13018	0.176559		-1.0488	-0.0687395	333475						CUST_52424_PI429641271	1896	0.000251368	log-Gauss-probit	lGP.U	64.2308	20.6785
CUST_49741_PI429641271		-1.42325	-0.509191	0.00310033	-1.88876	-0.917441	0.000395048	-2.37955	-1.25069	0.00140318	-2.06807	-1.04829		-1.04868	-0.0685787	334897	none	cathepsin l-like protein/ARP2_G12007	hxAUG26res436g66t1	P49935		CUST_49741_PI429641271	1804	7.5003e-05	log-Gauss-probit	lGP.U	207.147	116.754
CUST_52960_PI429641271	0.000636896	-1.59418	-0.672818		-1.37355	-0.457912		-1.18648	-0.246684		-1.35979	-0.44338		-1.04814	-0.0678327	18823	none	conserved protein/ARP2_G823	hxAUG26res6290g27t1	Q9MBA1		CUST_52960_PI429641271
CUST_16075_PI429641271	0.00213834	1.7695	0.823343	0.00351322	1.78112	0.832786		1.08531	0.118103		-1.09212	-0.127128		-1.04533	-0.0639617	222746	tribolium_TC007485/390	inositol triphosphate c/ARP2_G1787	hxJGI_V11_222746	P27987		CUST_16075_PI429641271	248	0.000146721	log-Gauss-probit	lGP.bell	130.123	77.1837
CUST_11658_PI429641271	0.00343247	1.40863	0.494291	0.00741646	1.34641	0.429123		1.0521	0.0732753		1.0734	0.102184		-1.04479	-0.0632099	191008	tribolium_TC013779/678	metabotropic gaba-b receptor subtype 3/ARP2_G6820	hxAUG26rep1s3g78t1	O23081		CUST_11658_PI429641271	80	0.000630196	log-Gauss-probit	lGP.bell	127.277	69.0515
CUST_8723_PI429641271	0.00787273	-1.25158	-0.323746	0.00031829	-1.42321	-0.509153	0.00119414	-1.33914	-0.421304		-1.22066	-0.287667		-1.03455	-0.0490074	40908	tribolium_TC012751/206	zinc transporter/ARP2_G5863	hxAUG25p1s2g137t1	Q9VAF0		CUST_8723_PI429641271	2249	0.00029717	log-Gauss-probit	lGP.U	131.263	89.6104
CUST_34960_PI429641271		1.59407	0.672713	0.00902324	1.82012	0.864032		1.42467	0.510623	0.000976327	2.24973	1.16975		-1.03341	-0.0474073	302654	tribolium_TC000495/130	clip-domain serine protease/ARP2_G7403	hxJGI_V11_302654	Q7Z410		CUST_34960_PI429641271
CUST_41038_PI429641271		-1.26529	-0.339467		-1.09152	-0.126344	0.000530279	1.6253	0.700708		-1.09151	-0.12633		-1.03325	-0.0471898	253005	none	voltage-gated hydrogen channel/ARP2_G16973	hxAUG25s67g157t1			CUST_41038_PI429641271
CUST_34164_PI429641271	0.00117085	-1.51124	-0.595732		-1.33204	-0.413641	0.00933131	-1.37126	-0.455502		-1.15378	-0.206366		-1.03169	-0.0450134	231437	tribolium_TC003997/87.4	conserved protein/ARP2_G2220	hxAUG26res76g73t1	Q9JLR9		CUST_34164_PI429641271
CUST_15976_PI429641271	0.000931045	-1.81527	-0.860186	0.00285199	-1.62763	-0.702776	0.000797476	-1.79761	-0.84608		-1.33181	-0.413385		-1.02879	-0.0409551	314347	tribolium_TC004791/565	alpha,alpha-trehalase/ARP2_G929	hxNCBI_GNO_236113	O43280		CUST_15976_PI429641271	240	0.000106628	log-Gauss-probit	lGP.U	83.6781	41.8417
CUST_34958_PI429641271		-1.1573	-0.210763		-1.29654	-0.374662	0.000188953	-2.78083	-1.47552	0.000775282	-2.20587	-1.14135		-1.02668	-0.0379834	316954	tribolium_TC000495/124	clip-domain serine protease/ARP2_G7403	hxAUG26us18g311t1	Q7Z410		CUST_34958_PI429641271	1214	1.99579e-05	log-Gauss-probit	lGP.U	476.511	325.07
CUST_6364_PI429641271	0.000999219	-1.37594	-0.460416	0.00101681	-1.35763	-0.441092	0.000194945	-1.52129	-0.605293	0.000690875	-1.34907	-0.431963		-1.02626	-0.0373974	208272	MOSC1_HUMAN/193	molybdopterin cofactor sulfurase mosc/ARP2_G564	hxAUG26rep1s8g99t1	Q5VT66		CUST_6364_PI429641271	2177	8.02763e-05	log-Gauss-probit	lGP.U	135.616	94.708
CUST_1451_PI429641271	0.000495608	-1.38747	-0.472454	0.00903384	-1.24197	-0.312626	0.00471002	-1.28013	-0.356292		-1.11147	-0.152475		-1.02003	-0.0286124	309824	tribolium_TC006501/407	conserved protein	hxAUG26up2s1g74t1			CUST_1451_PI429641271
CUST_54727_PI429641271	0.00182473	-2.05639	-1.04011	0.00345217	-1.89808	-0.924542		-1.61091	-0.687873		1.19872	0.261492		-1.01995	-0.0285038	119043						CUST_54727_PI429641271	1962	5.8699e-05	log-Gauss-probit	lGP.U	106.66	60.2464
CUST_31709_PI429641271	0.000162038	-2.31751	-1.21258	0.00025188	-1.95086	-0.964112		-1.3571	-0.440527		-1.17542	-0.233178		-1.01972	-0.0281737	305256	none	expressed protein/ARP2_G25864	hxJGI_V11_305256			CUST_31709_PI429641271	1036	9.23278e-06	log-Gauss-probit	lGP.U	33.1739	15.8991
CUST_26_PI429641271	0.00018005	-2.33604	-1.22406	0.000560151	-1.94908	-0.962795	0.00679165	-1.6154	-0.69189		-1.22838	-0.296752		-1.01738	-0.0248606	290511	tribolium_TC001092/80.5	secreted ferritin g subunit precursor/ARP2_G784	hxAUG26up1s4g224t1			CUST_26_PI429641271	763	2.08571e-05	log-Gauss-probit	lGP.U	31.0877	19.8563
CUST_43254_PI429641271	0.0025505	-1.43391	-0.519955		-1.34425	-0.426804		-1.0992	-0.136451		-1.00927	-0.0133183		-1.016	-0.0228953	301437	tribolium_TC012824/506	conserved protein/ARP2_G3778	hxAUG26res132g8t1	Q27245		CUST_43254_PI429641271	1579	0.000614876	log-Gauss-probit	lGP.U	98.9733	49.6085
CUST_24901_PI429641271	0.000925517	-1.28904	-0.366302	0.00611601	-1.22049	-0.287455		-1.16967	-0.226103		-1.10111	-0.138962		-1.01335	-0.0191369	307279	tribolium_TC030770/464	transmembrane protein nessy/ARP2_G5676	hxAUG26us61g34t1	Q6ZWT7		CUST_24901_PI429641271
CUST_52714_PI429641271	0.00252257	-2.04552	-1.03247	0.00363306	-1.92433	-0.944355		-1.38638	-0.471319		1.02728	0.0388265		-1.0133	-0.0190566	335629						CUST_52714_PI429641271	1907	0.000179587	log-Gauss-probit	lGP.U	97.6144	51.4012
CUST_335_PI429641271		-1.27179	-0.346859		-1.27514	-0.350652	0.00169769	-1.46426	-0.55017	0.00259694	-1.4216	-0.507511		-1.01321	-0.01893	232836	tribolium_TC002003/183	nf-kappa-b inhibitor alpha/ARP2_G1194	hxAUG26up1s2g46t1	Q03017		CUST_335_PI429641271	1120	0.000495802	log-Gauss-probit	lGP.U	255.107	136.668
CUST_22833_PI429641271	0.00139022	-1.82932	-0.871308	0.00206092	-1.67656	-0.745502	0.00340111	-1.68599	-0.753599		1.01675	0.0239587		-1.01316	-0.0188682	313823	tribolium_TC007127/185	conserved expressed protein/ARP2_G227	hxAUG26rep1s10g70t1	P30085		CUST_22833_PI429641271	607	8.06193e-05	log-Gauss-probit	lGP.U	99.3097	47.4156
CUST_25_PI429641271	0.000201808	-2.22535	-1.15403	0.000973193	-1.85358	-0.890313	0.00639074	-1.60971	-0.686804		-1.16517	-0.220535		-1.00752	-0.0108085	290511	tribolium_TC001092/80.5	secreted ferritin g subunit precursor/ARP2_G784	hxAUG26up1s4g224t1			CUST_25_PI429641271	729	2.73052e-05	log-Gauss-probit	lGP.U	36.7794	22.2594
CUST_31986_PI429641271	0.000792609	-1.77559	-0.828295	0.00156232	-1.66574	-0.736167		-1.31928	-0.399749		1.03751	0.0531263		-1.0073	-0.0104935	32841	tribolium_TC002943/172	zinc/iron transporter/ARP2_G408	hxNCBI_GNO_108254	Q9NY26		CUST_31986_PI429641271	1050	8.11991e-05	log-Gauss-probit	lGP.U	86.6465	51.1077
CUST_334_PI429641271		-1.29195	-0.369552		-1.30055	-0.379122	0.00243422	-1.41431	-0.500098	0.00122228	-1.47163	-0.557418		-1.00654	-0.00941133	232836	tribolium_TC002003/183	nf-kappa-b inhibitor alpha/ARP2_G1194	hxAUG26up1s2g46t1	Q03017		CUST_334_PI429641271	1115	0.000324684	log-Gauss-probit	lGP.U	239.551	116.447
CUST_23593_PI429641271	0.00119501	-1.99883	-0.999155		-1.53063	-0.614121		-1.4549	-0.540918		-1.0413	-0.0583794		-1.00427	-0.00614572	222659	S14L2_HUMAN/286	cral/trio domain-containing protein/ARP2_G159	hxJGI_V11_222659	O76054		CUST_23593_PI429641271	674	0.000237487	linear	L.inc	NA	1.74
CUST_51101_PI429641271	0.00161181	-1.91033	-0.933822		-1.57778	-0.657892	0.00201728	-1.8412	-0.880644		-1.2632	-0.337087		-1.00037	-0.000534892	308726	tribolium_TC004791/516	alpha,alpha-trehalase/ARP2_G929	hxNCBI_GNO_223174	O43280		CUST_51101_PI429641271	1852	0.000158619	log-Gauss-probit	lGP.U	81.9459	37.1014
CUST_24900_PI429641271	0.000840403	-1.2988	-0.377176	0.0062943	-1.21994	-0.286808		-1.18886	-0.249576		-1.08746	-0.120968		1.00066	0.000958443	307279	tribolium_TC030770/464	transmembrane protein nessy/ARP2_G5676	hxAUG26us61g34t1	Q6ZWT7		CUST_24900_PI429641271
CUST_45253_PI429641271		-1.36986	-0.454031	0.00369497	1.7756	0.828305		1.07631	0.106096		-1.18653	-0.246748		1.00523	0.00752819	261371	none	hypothetical protein/ARP2_G2465	hxNCBI_GNO_58794			CUST_45253_PI429641271
CUST_37465_PI429641271		-1.94554	-0.960169	0.00225959	-2.3097	-1.2077		-1.65459	-0.726475		1.23486	0.304343		1.00691	0.00993121	114317	none	hypothetical protein/ARP2_G8321	hxJGI_V11_114317			CUST_37465_PI429641271	1329	0.000123556	log-Gauss-probit	lGP.U	146.742	75.9236
CUST_59417_PI429641271	0.00188352	-2.09904	-1.06973	0.00210426	-1.98114	-0.986331		-1.53151	-0.61495		1.15025	0.201943		1.00732	0.0105211	120471	none	unknown	hxAUG25s1489g139t1			CUST_59417_PI429641271	2056	9.96196e-05	log-Gauss-probit	lGP.U	109.571	40.8933
CUST_54020_PI429641271	0.00432156	-1.3267	-0.407846		-1.25925	-0.332567		-1.03587	-0.0508487		1.08581	0.118771		1.00934	0.013412	117751	none	expressed protein	hxNCBI_GNO_132954			CUST_54020_PI429641271	1952	0.000679946	log-Gauss-probit	lGP.U	120.168	63.7826
CUST_31566_PI429641271		-1.21656	-0.282813		-1.78378	-0.834941	0.000337809	-2.57022	-1.36189	0.000861561	-2.25133	-1.17077		1.01119	0.0160606	305243	CATK_HUMAN/197	cathepsin-l-like cysteine peptidase/ARP2_G2670	hxNCBI_GNO_592344	P07711		CUST_31566_PI429641271	1029	5.06974e-05	log-Gauss-probit	lGP.U	292.637	154.286
CUST_34959_PI429641271		-1.1179	-0.160789		-1.26138	-0.334999	0.00017057	-2.85378	-1.51287	0.000628933	-2.25957	-1.17605		1.01411	0.0202153	316954	tribolium_TC000495/124	clip-domain serine protease/ARP2_G7403	hxAUG26us18g311t1	Q7Z410		CUST_34959_PI429641271	1215	1.76359e-05	log-Gauss-probit	lGP.U	458.818	251.396
CUST_33666_PI429641271		1.03456	0.0490191		-1.06224	-0.0871074	0.000603772	-1.74628	-0.804284		-1.13698	-0.185203		1.01658	0.0237193	307321						CUST_33666_PI429641271	1126	0.000362533	log-Gauss-probit	lGP.U	476.365	301.821
CUST_51100_PI429641271	0.000386809	-1.84516	-0.883743	0.00230605	-1.56403	-0.645273	0.000866962	-1.70933	-0.773434		-1.32828	-0.40956		1.01713	0.0245044	308726	tribolium_TC004791/516	alpha,alpha-trehalase/ARP2_G929	hxNCBI_GNO_223174	O43280		CUST_51100_PI429641271	1851	7.82179e-05	log-Gauss-probit	lGP.U	66.2537	35.0346
CUST_45128_PI429641271	0.00315547	-1.29304	-0.370772	0.00144188	-1.34097	-0.423277	0.00362684	-1.26535	-0.33954		-1.07307	-0.101746		1.02309	0.0329335	201492	tribolium_TC008241/422	sorting nexin-9/ARP2_G5197	hxNCBI_GNO_398583	Q91VH2		CUST_45128_PI429641271	1666	0.000382243	log-Gauss-probit	lGP.U	112.208	63.3415
CUST_1324_PI429641271	0.00921531	-1.29267	-0.370359		-1.22397	-0.291569		-1.04069	-0.0575432		1.12383	0.168422		1.02358	0.0336306	232355	none	expressed protein	hxJGI_V11_232355			CUST_1324_PI429641271	133	0.000882196	log-Gauss-probit	lGP.U	120.411	64.421
CUST_896_PI429641271	0.000409908	2.25636	1.174	0.00151044	1.90855	0.932481		-1.16675	-0.222499		-1.13438	-0.181901		1.02507	0.0357177	309533	PA2GA_HUMAN/65.9	group secretory phospholipase a2 precursor/ARP2_G3829	hxNCBI_GNO_274013	O15496		CUST_896_PI429641271
CUST_5008_PI429641271		-1.31199	-0.391754		-1.27269	-0.347876	0.000745409	-1.55683	-0.638612		-1.19671	-0.259077		1.03409	0.0483615	304901	tribolium_TC012734/302	brain chitinase and chia/ARP2_G4666	hxAUG26us31g30t1	Q9W5U2		CUST_5008_PI429641271	1811	0.000453108	log-Gauss-probit	lGP.U	231.836	53.5848
CUST_31708_PI429641271	0.000164024	-2.16387	-1.11361	0.000402872	-1.8736	-0.905816		-1.35008	-0.433046		-1.13064	-0.177136		1.03584	0.0507951	305256	none	expressed protein/ARP2_G25864	hxJGI_V11_305256			CUST_31708_PI429641271	1035	1.77575e-05	log-Gauss-probit	lGP.U	45.8329	25.2923
CUST_31648_PI429641271	0.000146305	-2.29609	-1.19918	0.000313311	-1.89162	-0.919626		-1.37483	-0.459258		-1.12961	-0.17583		1.03964	0.0560784	305228	none	expressed protein/ARP2_G25864	hxJGI_V11_305228			CUST_31648_PI429641271	1031	7.54454e-06	log-Gauss-probit	lGP.U	34.9916	20.6661
CUST_33434_PI429641271	0.000168811	2.2199	1.1505		-1.04983	-0.0701592		-1.07735	-0.107481		-1.08686	-0.120161		1.04303	0.0607744	108114	none	unknown	hxAUG26res55g2t1			CUST_33434_PI429641271
CUST_32080_PI429641271	0.0035352	-1.26201	-0.335727		-1.21502	-0.280986		-1.12718	-0.172718		-1.00844	-0.0121305		1.04335	0.0612283	304083	RETST_HUMAN/405	conserved protein/ARP2_G16603	hxAUG25s25g82t1			CUST_32080_PI429641271	1062	0.00133983	log-Gauss-probit	lGP.U	81.6785	42.7219
CUST_22837_PI429641271	0.00121167	-1.58158	-0.661369	0.00185505	-1.62566	-0.701027	0.00282317	-1.64166	-0.715155		1.06161	0.0862515		1.04391	0.062	45680	tribolium_TC007127/197	conserved expressed protein/ARP2_G227	hxAUG25p1s10g83t1	P30085		CUST_22837_PI429641271	609	8.07754e-05	log-Gauss-probit	lGP.U	139.721	84.2311
CUST_52120_PI429641271		-1.83359	-0.874674		-1.95648	-0.968261		-1.60108	-0.679042		1.44142	0.527489		1.04529	0.0639007	264885						CUST_52120_PI429641271	1887	0.000169751	log-Gauss-probit	lGP.U	161.538	79.0416
CUST_17682_PI429641271	0.00721231	-1.25507	-0.327774	0.00682256	-1.24251	-0.313262	0.00763508	-1.21911	-0.285823		-1.02793	-0.039742		1.05108	0.071873	188577	ACOX3_HUMAN/636	acyl-coa oxidase/ARP2_G2229	hxAUG26us47g64t1	O15254		CUST_17682_PI429641271
CUST_31649_PI429641271	0.000191306	-2.28004	-1.18906	0.00030564	-2.10702	-1.0752		-1.38225	-0.467017		-1.13807	-0.186593		1.05496	0.0771885	305228	none	expressed protein/ARP2_G25864	hxJGI_V11_305228			CUST_31649_PI429641271	1032	1.65369e-05	log-Gauss-probit	lGP.U	65.9216	38.5741
CUST_6386_PI429641271	0.00214692	-1.33799	-0.420065		-1.22995	-0.298599		-1.08644	-0.119611		1.0401	0.0567222		1.06488	0.090688	313157	tribolium_TC009901/66.6	leukotriene a-4 hydrolase/ARP2_G2723	hxNCBI_GNO_326084	P09960		CUST_6386_PI429641271	2179	0.00056578	log-Gauss-probit	lGP.U	51.557	15.6923
CUST_40755_PI429641271	0.000142557	-4.13262	-2.04706	0.000198749	-2.77291	-1.4714		-1.51286	-0.597279		-1.04314	-0.0609369		1.06567	0.0917637	307625	VMO1_HUMAN/115	conserved protein/ARP2_G3490	hxAUG26res67g10t1	Q5SXG7		CUST_40755_PI429641271	1482	3.25745e-07	log-Gauss-probit	lGP.U	39.3661	25.5163
CUST_60142_PI429641271	0.00028645	-1.73903	-0.798283	0.00376569	-1.47923	-0.56485		-1.33623	-0.418173		-1.01738	-0.0248542		1.06638	0.0927256	346972						CUST_60142_PI429641271	2068	5.07442e-05	log-Gauss-probit	lGP.U	46.6254	24.999
CUST_60143_PI429641271	0.000159432	-1.84462	-0.883323	0.00116639	-1.53365	-0.616972		-1.33245	-0.414082		-1.03643	-0.0516191		1.06828	0.0952911	346972						CUST_60143_PI429641271	2069	1.79235e-05	log-Gauss-probit	lGP.U	36.0451	21.582
CUST_914_PI429641271	0.000235272	-2.14462	-1.10072	0.00240797	-1.66619	-0.736552		-1.22534	-0.293185		1.01343	0.0192459		1.072	0.100308	230075	APOD_HUMAN/102	conserved protein/ARP2_G25617	hxAUG26rep1s1g68t1			CUST_914_PI429641271	2276	3.32743e-05	log-Gauss-probit	lGP.U	46.9538	24.5493
CUST_897_PI429641271	0.00103612	2.25783	1.17494	0.00403412	1.95192	0.964893		-1.13766	-0.186069		1.00707	0.0101581		1.07229	0.1007	309533	PA2GA_HUMAN/65.9	group secretory phospholipase a2 precursor/ARP2_G3829	hxNCBI_GNO_274013	O15496		CUST_897_PI429641271
CUST_915_PI429641271	0.000279091	-2.14871	-1.10347	0.00456184	-1.69367	-0.760156		-1.22062	-0.287618		-1.02668	-0.037993		1.07394	0.102915	230075	APOD_HUMAN/102	conserved protein/ARP2_G25617	hxAUG26rep1s1g68t1			CUST_915_PI429641271	2277	4.78268e-05	log-Gauss-probit	lGP.U	48.1105	24.7567
CUST_11272_PI429641271		-1.35423	-0.437474		-1.376	-0.460486		-1.3589	-0.442437		1.01961	0.0280178		1.07441	0.103544	317407	tribolium_TC000875/588	sphingosine-1-phosphate lyase/ARP2_G3797	hxAUG26us20g212t1	Q9V7Y2		CUST_11272_PI429641271	61	0.000331409	log-Gauss-probit	lGP.U	141.846	62.937
CUST_2187_PI429641271		-1.17641	-0.234395	0.00164262	-1.25155	-0.323715		-1.16442	-0.219617		1.00436	0.00628281		1.07845	0.108955	306512	tribolium_TC005714/653	2-hydroxyphytanoyl-coa lyase/ARP2_G3109	hxNCBI_GNO_390054	Q9QXE0		CUST_2187_PI429641271	570	0.000479496	log-Gauss-probit	lGP.U	151.038	69.4264
CUST_8799_PI429641271	0.00125807	-1.98876	-0.991872		-1.62305	-0.698706		-1.18919	-0.24998		-1.05164	-0.0726342		1.07912	0.109856	205678	CT054_HUMAN/243	porcine endogenous retrovirus a receptor/ARP2_G4802	hxNCBI_GNO_442023	Q9D6X5		CUST_8799_PI429641271	2253	0.000195498	log-Gauss-probit	lGP.U	55.9916	25.3412
CUST_31987_PI429641271	0.00161368	-1.65427	-0.726194	0.00142485	-1.61222	-0.689051		-1.22195	-0.289182		1.15798	0.211606		1.08074	0.112015	32841	tribolium_TC002943/172	zinc/iron transporter/ARP2_G408	hxNCBI_GNO_108254	Q9NY26		CUST_31987_PI429641271	1051	5.78852e-05	log-Gauss-probit	lGP.U	106.034	65.4122
CUST_11140_PI429641271	0.00107153	-2.42482	-1.27788	0.00134421	-2.51609	-1.33119		-1.22856	-0.296963		1.00617	0.00887561		1.08448	0.117007	317341	none	expressed protein	hxNCBI_GNO_348204			CUST_11140_PI429641271	52	8.88635e-05	log-Gauss-probit	lGP.U	122.59	68.2459
CUST_55383_PI429641271	0.00101163	-1.70375	-0.768715	0.00394915	-1.4536	-0.539628	0.00249264	-1.56593	-0.647017		1.03194	0.0453534		1.08567	0.118583	336152	none	expressed protein	hxAUG26us877g36t1			CUST_55383_PI429641271	1981	7.55832e-05	log-Gauss-probit	lGP.U	91.2903	33.4736
CUST_60665_PI429641271	0.0036049	-1.38043	-0.465115		-1.20943	-0.27433	0.00323068	-1.36493	-0.448827		-1.19385	-0.255627		1.08909	0.123125	442638						CUST_60665_PI429641271
CUST_38544_PI429641271		-1.10881	-0.149008		-1.07987	-0.110861	0.003875	-1.22778	-0.296049		1.02349	0.0335023		1.0894	0.12353	111071	tribolium_TC014493/92.4	conserved protein/ARP2_G5277	hxAUG26us80g62t1			CUST_38544_PI429641271	1392	0.00221329	log-Gauss-probit	lGP.U	646.693	240.327
CUST_1259_PI429641271	0.00626861	-1.18903	-0.24979		-1.16423	-0.219373		-1.00097	-0.00139928		-1.00703	-0.0101132		1.09771	0.134497	205211	HIAT1_HUMAN/570	hippocampus abundant transcript 1 protein/ARP2_G746	hxAUG26up1s1g242t1	P70187		CUST_1259_PI429641271	115	0.000938511	log-Gauss-probit	lGP.U	126.523	63.2834
CUST_8818_PI429641271	0.00507939	1.47394	0.559673	0.009063	1.39576	0.481048		-1.11918	-0.162446		-1.09916	-0.136396		1.10011	0.137644	190531	tribolium_TC001220/459	wd repeat domain phosphoinositide-interacting protein/ARP2_G10214	hxAUG25p1s2g185t1	Q91VM3		CUST_8818_PI429641271
CUST_3131_PI429641271	0.000165102	-1.90836	-0.932336	0.00202238	-1.54033	-0.623238	0.00973529	-1.39141	-0.476542		-1.22072	-0.287729		1.10368	0.142324	305642	none	secreted ferritin g subunit precursor/ARP2_G784	hxAUG26rep1s4g224t1			CUST_3131_PI429641271
CUST_50958_PI429641271	0.000756233	1.6906	0.757533	0.00834836	1.44195	0.528016	0.000358248	1.85243	0.889416	0.000538271	1.76357	0.818502		1.11367	0.155324	344656	tribolium_TC003461/199	laminin alpha-2 chain precursor/ARP2_G7195	hxAUG26us11353g902t1	P19137		CUST_50958_PI429641271	1849	8.95288e-05	log-Gauss-probit	lGP.bell	156.169	79.1619
CUST_14667_PI429641271		1.14641	0.197124		1.03655	0.0517944		-1.56256	-0.643911		-1.56582	-0.646914		1.11802	0.16095	317790	tribolium_TC004605/87.4	conserved protein/ARP2_G5454	hxAUG25s22g53t1	Q6UW68		CUST_14667_PI429641271
CUST_29563_PI429641271		1.08374	0.116021		1.11447	0.156364		-1.04446	-0.0627611		-1.03989	-0.056426		1.1209	0.164663	307453	tribolium_TC000331/404	conserved protein/ARP2_G2713	hxAUG25s63g9t1	O94874		CUST_29563_PI429641271
CUST_15694_PI429641271		-1.24753	-0.31908		-1.22159	-0.288759		-1.15545	-0.208452		1.05007	0.070488		1.12099	0.164772	253787	none	unknown	hxJGI_V11_253787			CUST_15694_PI429641271	229	0.000893758	log-Gauss-probit	lGP.U	137.355	24.5316
CUST_54021_PI429641271		-1.29072	-0.368178		-1.29213	-0.369752		-1.02674	-0.0380713		1.32031	0.400872		1.12738	0.172978	117751	tribolium_TC015367/80.9	t21c9.6/ARP2_G8789	hxAUG25s260g145t1	Q7L8L6		CUST_54021_PI429641271	1953	0.000235804	log-Gauss-probit	lGP.U	222.349	54.866
CUST_37554_PI429641271		-1.07964	-0.110557		-1.06273	-0.0877812		-1.20415	-0.268012		-1.07042	-0.098175		1.13321	0.180411	307949	tribolium_TC015925/431	protein phosphatase/ARP2_G3806	hxAUG26us70g12t1	O75688		CUST_37554_PI429641271	1333	0.0023356	log-Gauss-probit	lGP.U	694.863	143.053
CUST_26058_PI429641271	0.00423915	1.31707	0.397337	0.0068264	1.32245	0.403209		-1.0214	-0.0305455		-1.07742	-0.107586		1.13346	0.180727	301638	tribolium_TC006139/278	multiple inositol polyphosphate phosphatase 1 precursor/ARP2_G289	hxAUG26us14g184t1	Q9UNW1		CUST_26058_PI429641271
CUST_15695_PI429641271		-1.23245	-0.301534		-1.17477	-0.232377		-1.20555	-0.269687		1.06507	0.0909421		1.13438	0.181904	253787	none	unknown	hxJGI_V11_253787			CUST_15695_PI429641271
CUST_50959_PI429641271	0.00149388	1.66089	0.731954		1.44885	0.534907	0.000374481	1.89841	0.924791	0.000437153	1.83891	0.878847		1.13465	0.182253	344656	tribolium_TC003461/199	laminin alpha-2 chain precursor/ARP2_G7195	hxAUG26us11353g902t1	P19137		CUST_50959_PI429641271	1850	0.000102575	log-Gauss-probit	lGP.bell	185.755	101.743
CUST_37543_PI429641271	0.00444884	-1.26326	-0.337146	0.00373582	-1.29253	-0.3702		-1.08998	-0.124307		1.10933	0.149686		1.13556	0.183402	307947	tribolium_TC008016/380	ectonucleoside triphosphate diphosphohydrolase/ARP2_G6262	hxAUG26us70g6t1	O75356		CUST_37543_PI429641271	1332	0.000103668	log-Gauss-probit	lGP.U	132.953	58.9495
CUST_38981_PI429641271		-1.26724	-0.341687		-1.24504	-0.316188		-1.16935	-0.22571		1.09184	0.126763		1.13563	0.183489	303587	none	expressed protein	hxJGI_V11_303587			CUST_38981_PI429641271	1421	0.000400042	log-Gauss-probit	lGP.U	154.995	37.5051
CUST_50822_PI429641271		1.14524	0.195647		1.08318	0.115276		-1.25514	-0.327853	0.00651355	-1.23655	-0.306317		1.13762	0.186016	9346	tribolium_TC001159/97.4	trypsin/ARP2_G7285	hxAUG25s1911g140t1	A1L453		CUST_50822_PI429641271
CUST_36896_PI429641271		1.37661	0.461116		1.30574	0.38487	0.000930054	-1.70791	-0.772234		-1.36325	-0.447054		1.13785	0.186316	65736	tribolium_TC016348/148	conserved protein/ARP2_G2097	hxAUG25s245g196t1			CUST_36896_PI429641271	1318	1.96248e-05	log-Gauss-probit	lGP.U	611.293	476.6
CUST_36897_PI429641271		1.40337	0.488891		1.30104	0.379664	0.00653919	-1.56521	-0.646352		-1.31131	-0.391011		1.14573	0.196265	65736	tribolium_TC016348/148	conserved protein/ARP2_G2097	hxAUG25s245g196t1			CUST_36897_PI429641271	1319	6.9094e-05	log-Gauss-probit	lGP.U	629.373	478.292
CUST_60935_PI429641271	0.00109452	1.61953	0.695574	0.0065487	1.43738	0.523442	0.000280731	1.84739	0.88549	0.00060891	1.71075	0.774632		1.14917	0.200597	230048						CUST_60935_PI429641271	2153	0.000112722	log-Gauss-probit	lGP.bell	161.132	96.0824
CUST_20548_PI429641271		-1.14277	-0.19254		-1.03579	-0.05073		-1.1088	-0.149		1.00825	0.0118464		1.15606	0.209212	231406	tribolium_TC013690/247	charged multivesicular body protein/ARP2_G2377	hxNCBI_GNO_208543	Q7LBR1		CUST_20548_PI429641271	503	0.00304299	exponential	E.inc.convex	2096.62	NA
CUST_29562_PI429641271	0.00573317	1.178	0.236338	0.00723151	1.13726	0.185558		-1.00555	-0.00798249		-1.02479	-0.0353258	0.00729008	1.15861	0.212394	307453	tribolium_TC000331/404	conserved protein/ARP2_G2713	hxAUG25s63g9t1	O94874		CUST_29562_PI429641271
CUST_20867_PI429641271	0.00440306	-1.70326	-0.768295		-1.5367	-0.619833		-1.19294	-0.254525		1.22377	0.291329		1.15957	0.213586	305406	PISD_HUMAN/315	phosphatidylserine decarboxylase proenzyme/ARP2_G3140	hxAUG25s39g173t1	Q8BSF4		CUST_20867_PI429641271	531	0.000114186	log-Gauss-probit	lGP.U	101.51	55.5485
CUST_47546_PI429641271		-1.14884	-0.200179		-1.26967	-0.344448		-1.12211	-0.166212		-1.02165	-0.0309067		1.16184	0.216409	301497	tribolium_TC011857/436	alanine-glyoxylate aminotransferase oxalosis i/ARP2_G4497	hxNCBI_GNO_268754	O35423		CUST_47546_PI429641271	1730	0.000771116	log-Gauss-probit	lGP.U	227.387	67.0674
CUST_272_PI429641271	0.00237641	4.07012	2.02507	0.00244883	3.79987	1.92595		1.28271	0.359191		-1.02117	-0.0302209		1.16376	0.218788	237896	S14L2_HUMAN/241	cral/trio domain-containing protein/ARP2_G159	hxAUG26rep1s10g288t1	O76054		CUST_272_PI429641271	847	0.000141881	log-Gauss-probit	lGP.bell	131.042	73.4072
CUST_38159_PI429641271		-1.01443	-0.0206707		-1.00299	-0.00430131		-1.03156	-0.0448229	0.00196171	1.15267	0.204983	0.00276723	1.16522	0.220606	328680	tribolium_TC030768/402	conserved protein/ARP2_G5593	hxAUG26res107g144t1	O75879		CUST_38159_PI429641271	1376	0.00465364	linear	L.inc	1479.91	1.74
CUST_20660_PI429641271	0.0078115	-1.74752	-0.805308		-1.60621	-0.683661		-1.03077	-0.0437212		-1.02598	-0.0370057		1.16542	0.220851	321120	none	expressed protein	hxNCBI_GNO_90364			CUST_20660_PI429641271	509	0.000285251	log-Gauss-probit	lGP.U	129.859	66.9113
CUST_60664_PI429641271	0.00404646	-1.33687	-0.418856		-1.155	-0.207893		-1.25303	-0.325423		-1.07288	-0.101493		1.16572	0.22122	442638						CUST_60664_PI429641271	2130	0.00020104	exponential	E.inc.convex	2191.58	NA
CUST_50823_PI429641271		1.22753	0.295763		1.14979	0.201372		-1.22386	-0.291439		-1.1255	-0.170563		1.16639	0.222047	9346	tribolium_TC001159/97.4	trypsin/ARP2_G7285	hxAUG25s1911g140t1	A1L453		CUST_50823_PI429641271
CUST_17271_PI429641271	0.00609447	-1.17745	-0.235667	0.004887	-1.20951	-0.274425	0.0046704	-1.19956	-0.262511	0.00332189	-1.16894	-0.225201	0.00364518	1.16657	0.222271	211776	tribolium_TC002937/241	ubiquitin conjugating enzyme e2/ARP2_G1674	hxAUG26res24g115t1	Q8VDW4		CUST_17271_PI429641271	299	7.83728e-05	log-Gauss-probit	lGP.U	191.436	101.256
CUST_60934_PI429641271	0.000772302	1.67508	0.744229	0.0037308	1.4923	0.577536	0.000279034	1.87918	0.910103	0.000637101	1.73039	0.791095		1.16856	0.224728	230048						CUST_60934_PI429641271	2152	0.000110993	log-Gauss-probit	lGP.bell	137.564	81.4467
CUST_18013_PI429641271		-1.02043	-0.0291784		-1.0345	-0.0489373		-1.15781	-0.211399		-1.05262	-0.0739872	0.00311361	1.17039	0.226985	306676	MARH5_HUMAN/343	e3 ubiquitin protein ligase march5/ARP2_G706	hxAUG26us51g100t1	Q3KNM2		CUST_18013_PI429641271	350	0.00195884	log-Gauss-probit	lGP.U	657.767	278.548
CUST_47547_PI429641271		-1.21391	-0.279657		-1.22848	-0.29688		-1.13567	-0.183544		1.07257	0.101072		1.17159	0.228465	301497	tribolium_TC011857/436	alanine-glyoxylate aminotransferase oxalosis i/ARP2_G4497	hxNCBI_GNO_268754	O35423		CUST_47547_PI429641271	1731	0.000230948	log-Gauss-probit	lGP.U	155.995	49.7475
CUST_2186_PI429641271		-1.07847	-0.108987		-1.11611	-0.158483		-1.12035	-0.163944		1.06438	0.090008		1.17165	0.228548	306512	tribolium_TC005714/653	2-hydroxyphytanoyl-coa lyase/ARP2_G3109	hxNCBI_GNO_390054	Q9QXE0		CUST_2186_PI429641271	569	0.00156228	log-Gauss-probit	lGP.U	2027.17	84.9496
CUST_33328_PI429641271		1.25307	0.325471		1.2099	0.274889		-1.20592	-0.270132		-1.13137	-0.178072		1.17206	0.229041	228481	tribolium_TC004635/181	clip-domain serine protease/ARP2_G2044	hxNCBI_GNO_18664	Q5K2P8		CUST_33328_PI429641271
CUST_18156_PI429641271		-1.21006	-0.275078		-1.16955	-0.225959		-1.11427	-0.156098		1.07165	0.0998344		1.17346	0.230771	301908	tribolium_TC010626/133	conserved protein/ARP2_G7705	hxAUG25s15g27t1			CUST_18156_PI429641271	368	0.000821267	log-Gauss-probit	lGP.U	187.788	10.9684
CUST_20866_PI429641271	0.00561293	-1.66158	-0.732556		-1.51034	-0.594873		-1.23352	-0.302779		1.19895	0.261768		1.17489	0.232523	305406	PISD_HUMAN/315	phosphatidylserine decarboxylase proenzyme/ARP2_G3140	hxAUG25s39g173t1	Q8BSF4		CUST_20866_PI429641271	530	0.000130259	log-Gauss-probit	lGP.U	102.34	55.3965
CUST_24967_PI429641271	0.00938147	-1.2016	-0.264953	0.0070076	-1.19311	-0.254732	0.00116953	-1.27764	-0.353482		-1.09467	-0.1305	0.00516174	1.17509	0.232774	324348	tribolium_TC007905/50.8	conserved/ARP2_G13414	hxAUG26us61g59t1			CUST_24967_PI429641271
CUST_60437_PI429641271		-1.14423	-0.194377		-1.22906	-0.297551		-1.00207	-0.00298119		1.10268	0.14101		1.17743	0.235638	347327						CUST_60437_PI429641271	2100	0.000628447	log-Gauss-probit	lGP.U	217.524	67.267
CUST_56403_PI429641271	0.000929204	-2.39671	-1.26105		-1.76671	-0.821066		-1.60477	-0.682362		-1.06042	-0.0846338		1.1776	0.235853	302172	tribolium_TC014330/51.6	conserved protein/ARP2_G11671	hxAUG26us1609g73t1			CUST_56403_PI429641271	2011	0.000101458	log-Gauss-probit	lGP.U	45.3535	19.8265
CUST_20723_PI429641271	0.00535314	1.09405	0.129683		1.05038	0.0709155		1.06814	0.0950971	0.00411185	1.10234	0.140572	0.000165921	1.17806	0.236417	305344	tribolium_TC008317/251	etoposide-induced protein/ARP2_G4098	hxAUG26res39g38t1	O14681		CUST_20723_PI429641271	518	0.0320425	linear	L.inc	1417.33	1.74
CUST_37542_PI429641271	0.00550193	-1.23825	-0.308305	0.00400518	-1.27023	-0.345094		-1.07839	-0.108876		1.12688	0.172336		1.17872	0.23722	307947	tribolium_TC008016/380	ectonucleoside triphosphate diphosphohydrolase/ARP2_G6262	hxAUG26us70g6t1	O75356		CUST_37542_PI429641271	1331	6.16183e-05	log-Gauss-probit	lGP.U	135.122	53.398
CUST_33329_PI429641271		1.25286	0.32523		1.19746	0.259974		-1.21248	-0.27796		-1.1392	-0.188021		1.18152	0.240646	228481	tribolium_TC004635/181	clip-domain serine protease/ARP2_G2044	hxNCBI_GNO_18664	Q5K2P8		CUST_33329_PI429641271
CUST_56402_PI429641271	0.00235208	-2.42223	-1.27634		-1.76362	-0.818541		-1.64841	-0.721077		1.06172	0.086401		1.18314	0.242616	302172	tribolium_TC014330/51.6	conserved protein/ARP2_G11671	hxAUG26us1609g73t1			CUST_56402_PI429641271	2010	0.000213643	log-Gauss-probit	lGP.U	62.1668	22.6951
CUST_9106_PI429641271	0.000293518	1.51189	0.596355	0.00368633	1.34826	0.431101		1.22746	0.295675		1.14093	0.190211		1.188	0.248539	310328	ENASE_HUMAN/324	endo beta n-acetylglucosaminidase/ARP2_G2292	hxAUG26rep1s2g248t1	Q8BX80		CUST_9106_PI429641271	2272	0.000834852	log-Gauss-probit	lGP.bell	42.5576	27.6821
CUST_10041_PI429641271		1.27258	0.347755		1.09181	0.126723	0.00139053	-1.78627	-0.836947		-1.01431	-0.0204923		1.18968	0.250574	305807	tribolium_TC011792/224	annexin-b9/ARP2_G16984	hxAUG26res40g131t1			CUST_10041_PI429641271	5	0.000167934	log-Gauss-probit	lGP.U	550.372	307.034
CUST_44323_PI429641271	0.000279135	1.62014	0.696116		1.32423	0.405153		1.13223	0.179166		1.2096	0.274531		1.20091	0.264133	104994	none	expressed protein	hxJGI_V11_104994			CUST_44323_PI429641271
CUST_32315_PI429641271		1.23578	0.305425		1.17717	0.235318		1.0128	0.0183481		-1.22858	-0.296986		1.20256	0.26611	318611	tribolium_TC004245/655	coro/ARP2_G7360	hxAUG26us25g177t1	Q8BH44		CUST_32315_PI429641271
CUST_23633_PI429641271	0.00421015	-1.27352	-0.348816		-1.16155	-0.216054		-1.13849	-0.187127		1.0608	0.0851505		1.20478	0.268764	300327	tribolium_TC012340/191	valacyclovir hydrolase/ARP2_G955	hxAUG26up1s10g456t1	O18391		CUST_23633_PI429641271
CUST_5034_PI429641271		-1.24601	-0.317311		-1.24049	-0.310915		-1.11005	-0.150628		-1.01341	-0.0192215		1.20631	0.270604	304937	tribolium_TC007397/596	cnx99a/ARP2_G1420	hxAUG26res31g40t1	P27824		CUST_5034_PI429641271	1816	0.000711654	exponential	E.inc.convex	2084.25	NA
CUST_36641_PI429641271	0.00157613	-2.55155	-1.35138		-1.71569	-0.778786		-1.19101	-0.252182		1.10226	0.140471		1.20641	0.27072	332635						CUST_36641_PI429641271	1310	0.000194396	log-Gauss-probit	lGP.U	50.739	21.7619
CUST_44391_PI429641271		-1.38341	-0.468231		-1.24588	-0.317168		-1.18337	-0.242904		1.2257	0.293609		1.20778	0.272354	245843	none	expressed protein	hxJGI_V11_245843			CUST_44391_PI429641271	1638	0.00022317	log-Gauss-probit	lGP.U	183.667	25.0509
CUST_6597_PI429641271		-1.14201	-0.191581		-1.16192	-0.216505		-1.16659	-0.222292		1.09216	0.127188		1.20843	0.273131	308494	tribolium_TC001978/959	cytochrome p450/ARP2_G127	hxNCBI_GNO_466084	Q7G192		CUST_6597_PI429641271	2187	0.000443111	log-Gauss-probit	lGP.U	2140.52	60.6476
CUST_26665_PI429641271		-1.01194	-0.017122		-1.08258	-0.114472		1.12386	0.16846		1.10113	0.138989	0.0014149	1.20917	0.274012	213575	CLH1_HUMAN/2911	clathrin heavy chain/ARP2_G1412	hxAUG26us42g76t1	P29742		CUST_26665_PI429641271	825	0.00109461	linear	L.inc	1518.84	1.74
CUST_34957_PI429641271		-1.0531	-0.0746393		1.01372	0.019666	0.00205571	-1.60661	-0.684021		-1.28109	-0.357367		1.21104	0.276242	302578	tribolium_TC010933/125	clip-domain serine protease/ARP2_G7403	hxAUG25s18g397t1	Q7Z410		CUST_34957_PI429641271
CUST_3635_PI429641271		-1.1208	-0.164523		-1.03087	-0.0438657		-1.05113	-0.0719409		1.06142	0.0859971	0.00154376	1.21482	0.280745	311760	tribolium_TC005069/391	gelsolin precursor/ARP2_G2767	hxNCBI_GNO_1096044	Q2TBE6		CUST_3635_PI429641271	1277	0.00088064	exponential	E.inc.convex	1744.3	1.74
CUST_13905_PI429641271	0.000462463	1.26394	0.337926		1.14304	0.19288		1.00585	0.0084188		1.07778	0.108058	0.00171315	1.21631	0.282507	208061	tribolium_TC013252/606	f-box/leucine rich repeat protein/ARP2_G1650	hxAUG26rep1s7g162t1	Q96IG2		CUST_13905_PI429641271
CUST_24966_PI429641271		-1.14963	-0.201174		-1.2705	-0.345402		-1.1447	-0.194968		-1.0871	-0.120482		1.21656	0.282803	324348	tribolium_TC007905/50.8	conserved/ARP2_G13414	hxAUG26us61g59t1			CUST_24966_PI429641271
CUST_22831_PI429641271	0.000378688	-2.25368	-1.17228		-1.5766	-0.656818		-1.19254	-0.254033		-1.0676	-0.0943766		1.21746	0.283876	313822	tribolium_TC007127/231	conserved expressed protein/ARP2_G6980	hxAUG26rep1s10g69t1	Q09225		CUST_22831_PI429641271	605	5.66956e-05	log-Gauss-probit	lGP.U	19.4879	7.68785
CUST_11073_PI429641271	0.00139689	-2.09845	-1.06933		-1.39748	-0.482822		1.02967	0.0421834		1.34346	0.425951		1.22087	0.287911	196057	tribolium_TC012062/288	glucosyl/glucuronosyl transferases/ARP2_G27	hxAUG25s20g138t1	P16662		CUST_11073_PI429641271	46	0.000122376	log-Gauss-probit	lGP.U	77.5422	30.7193
CUST_39922_PI429641271		-1.31039	-0.389994		-1.22589	-0.293825		-1.03617	-0.0512568		1.13982	0.188801		1.22376	0.29132	309267	tribolium_TC006052/251	longevity assurance factor 1 lag1/ARP2_G1689	hxAUG25s94g50t1	Q6ZMG9		CUST_39922_PI429641271	1446	0.000480286	log-Gauss-probit	lGP.U	119.166	14.4749
CUST_43491_PI429641271		-1.28294	-0.359451		-1.09922	-0.13648		-1.11637	-0.158814		1.16702	0.22283		1.23668	0.306469	65170	none	endoglucanase/ARP2_G13424	hxAUG26us207g9t1			CUST_43491_PI429641271	1581	0.000472778	linear	L.inc	1779.97	1.74
CUST_11830_PI429641271		-1.165	-0.220328		-1.11965	-0.163044		1.03843	0.0543995		1.15394	0.206574		1.23765	0.307602	126867	PEPD_HUMAN/637	Xaa-Pro dipeptidase/sw	hxNCBI_GNO_536033			CUST_11830_PI429641271	86	0.000587393	log-Gauss-probit	lGP.U	1775.07	14.7814
CUST_6596_PI429641271		-1.17904	-0.237613		-1.18814	-0.248701		-1.02306	-0.0328896		1.11384	0.155539		1.23766	0.307615	308494	tribolium_TC001978/959	cytochrome p450/ARP2_G127	hxNCBI_GNO_466084	Q7G192		CUST_6596_PI429641271	2186	0.000232959	log-Gauss-probit	lGP.U	214.462	25.8542
CUST_23632_PI429641271	0.00537702	-1.2413	-0.31185	0.00732536	-1.21241	-0.277881		-1.16003	-0.214165		1.10226	0.140461	0.00327098	1.23809	0.308114	300327	tribolium_TC012340/191	valacyclovir hydrolase/ARP2_G955	hxAUG26up1s10g456t1	O18391		CUST_23632_PI429641271	676	2.95697e-05	log-Gauss-probit	lGP.U	110.871	28.9965
CUST_23341_PI429641271		-1.3317	-0.413268		-1.44629	-0.532358		-1.17079	-0.227484		1.14641	0.197125		1.23811	0.30814	300415	tribolium_TC000301/121	dna topoisomerase protein/ARP2_G2400	hxNCBI_GNO_726104	Q92547		CUST_23341_PI429641271	655	0.000141532	log-Gauss-probit	lGP.U	174.543	63.0532
CUST_43125_PI429641271	0.00046381	-1.67932	-0.747881	0.00412587	-1.45015	-0.536201		-1.30077	-0.379367		1.08238	0.114203		1.23844	0.308524	328054	tribolium_TC014100/57.0	conserved protein/ARP2_G362	hxAUG26res98g27t1			CUST_43125_PI429641271	1564	2.02023e-05	log-Gauss-probit	lGP.U	15.1324	2.02657
CUST_40180_PI429641271		1.15378	0.206367		1.10696	0.146605		-1.33994	-0.422172	0.00737332	-1.48639	-0.571811		1.23981	0.310114	308845	CD033_HUMAN/163	conserved protein/ARP2_G13313	hxAUG26us87g49t1			CUST_40180_PI429641271
CUST_6224_PI429641271	0.00240941	-1.94944	-0.96306		-1.55947	-0.641057		-1.16586	-0.221392		1.11505	0.157104		1.24066	0.311108	222083	tribolium_TC008202/60.5	niemannck type c-2/ARP2_G5398	hxAUG26rep1s8g39t1	Q9VQ62		CUST_6224_PI429641271	2168	0.000142781	log-Gauss-probit	lGP.U	71.5381	28.1454
CUST_9113_PI429641271		-1.06711	-0.093709		-1.04315	-0.0609493		-1.15546	-0.208471		-1.06554	-0.0915787	0.000762269	1.24311	0.313954	303171	tribolium_TC016273/53.9	transmembrane protein precursor brain-specific membrane-anchored protein/ARP2_G13075	hxNCBI_GNO_1038023	Q9BXS4		CUST_9113_PI429641271	2273	0.000422631	log-Gauss-probit	lGP.U	1911.88	241.815
CUST_3173_PI429641271		-1.1738	-0.231182		-1.22538	-0.29323	0.000761548	-1.52799	-0.611633		-1.32882	-0.410145		1.24386	0.314822	4688	KAZD1_HUMAN/142	kazal-type serine protease inhibitor domain containing protein/ARP2_G11238	hxAUG25p1s4g334t1	Q8BJ66		CUST_3173_PI429641271	1038	4.40919e-05	log-Gauss-probit	lGP.U	335.718	122.02
CUST_23175_PI429641271	0.00187814	-2.31624	-1.21179		-1.64352	-0.716788		-1.1678	-0.223787		-1.03982	-0.0563297		1.24875	0.32048	314000						CUST_23175_PI429641271	644	0.000174155	log-Gauss-probit	lGP.U	38.0924	13.9162
CUST_13961_PI429641271		-1.39068	-0.475788		-1.3066	-0.385816		-1.29079	-0.36826		-1.02105	-0.0300531		1.24963	0.321497	312948	tribolium_TC008293/519	atp-binding cassette sub-family g member/ARP2_G246	hxNCBI_GNO_464074	P45844		CUST_13961_PI429641271
CUST_60436_PI429641271		-1.13526	-0.183025		-1.20924	-0.274098		1.00693	0.00995994		1.08399	0.116354		1.25036	0.322342	347327						CUST_60436_PI429641271	2099	0.000316095	log-Gauss-probit	lGP.U	2136.16	45.2343
CUST_34370_PI429641271		1.00281	0.00405383		-1.02355	-0.0335884		1.15423	0.206927	0.000778618	1.26506	0.339206	0.000848923	1.25082	0.322871	316658	UCP5_HUMAN/368	mitochondrial brown fat uncoupling protein/ARP2_G5719	hxAUG26us18g61t1	O95258		CUST_34370_PI429641271	1162	0.000299875	linear	L.inc	1318.52	1.74
CUST_53744_PI429641271		-1.29552	-0.373536		-1.12982	-0.176095		1.06164	0.0862927		1.04873	0.0686395		1.25087	0.322937	301812	none	expressed protein	hxJGI_V11_301812			CUST_53744_PI429641271	1938	0.000385344	linear	L.inc	1832.8	1.74
CUST_33928_PI429641271	0.000918981	-5.80445	-2.53716		-2.81291	-1.49206		-1.65289	-0.724992		-1.2782	-0.354114		1.25392	0.326447	228636	tribolium_TC014330/49.7	conserved protein/ARP2_G11671	hxAUG26res113g46t1			CUST_33928_PI429641271	1135	0.000173665	log-Gauss-probit	lGP.U	12.4693	4.49086
CUST_16280_PI429641271	0.000182346	-1.84427	-0.883046	0.000271968	-1.5756	-0.655904	0.00178728	-1.37532	-0.459769		1.12964	0.175864		1.25688	0.329845	314456						CUST_16280_PI429641271	252	8.86287e-07	log-Gauss-probit	lGP.U	27.4623	8.94951
CUST_16281_PI429641271	0.000184349	-1.90815	-0.932172	0.000194608	-1.70393	-0.768863	0.00571128	-1.34177	-0.424142		1.05114	0.0719554		1.25842	0.331618	314456						CUST_16281_PI429641271	253	1.43476e-06	log-Gauss-probit	lGP.U	26.2745	6.73468
CUST_37053_PI429641271		1.0163	0.023329		-1.01775	-0.0253804		1.00062	0.000889063		1.09468	0.130506	0.000238947	1.2588	0.33205	265831	tribolium_TC003527/241	nmda receptor glutamate-binding chain/ARP2_G469	hxAUG26us273g62t1	Q9BWQ8		CUST_37053_PI429641271	1323	0.00126186	exponential	E.inc.convex	1576.57	1.74
CUST_18277_PI429641271		-1.31309	-0.392965		-1.2535	-0.325957		-1.04567	-0.0644312		1.19245	0.253927		1.26002	0.333442	195073	tribolium_TC015040/347	mgc165775 protein/ARP2_G970	hxAUG26us15g76t1	O60779		CUST_18277_PI429641271	374	0.000244929	log-Gauss-probit	lGP.U	162.047	24.5311
CUST_23_PI429641271		-1.40361	-0.489145		-1.27065	-0.345565		-1.13384	-0.181223		1.02757	0.0392337		1.26259	0.336386	290510	tribolium_TC000476/152	ferritin protein d/ARP2_G724	hxAUG25p1s4g306t1	P02794		CUST_23_PI429641271
CUST_29680_PI429641271		1.03843	0.0544026		1.002	0.00287628		1.08892	0.122904		1.09673	0.133207	0.000313231	1.26293	0.336776	307478	tribolium_TC004778/265	conserved protein/ARP2_G390	hxAUG25s63g79t1			CUST_29680_PI429641271	955	0.003364	linear	L.inc	1193.73	1.74
CUST_5393_PI429641271	0.000201463	1.42709	0.513076	0.00668331	1.23415	0.303514		1.06186	0.0865922		1.03204	0.045495	0.00409642	1.2642	0.338226	99438	WIPI2_HUMAN/497	autophagy-specific gene/ARP2_G5834	hxAUG25p1s12g63t1	Q80W47		CUST_5393_PI429641271
CUST_16871_PI429641271		-1.30248	-0.381259		-1.08623	-0.119327		-1.24793	-0.319539		1.17992	0.23869		1.26432	0.338364	251703	none	expressed protein	hxJGI_V11_251703			CUST_16871_PI429641271	288	0.000394038	linear	L.inc	2002.92	1.74
CUST_11391_PI429641271		1.08619	0.119274		1.10424	0.143059		-1.00205	-0.00295663		1.14809	0.199236	0.000523411	1.26478	0.338891	330320	tribolium_TC008534/172	cyclic amp response element-binding protein b/ARP2_G517	hxAUG26res138g29t1	Q03060		CUST_11391_PI429641271	74	0.00445137	linear	L.inc	1727.69	1.74
CUST_3634_PI429641271		-1.18434	-0.244079		-1.0543	-0.0762823		-1.01204	-0.0172644		1.08221	0.113985	0.00575767	1.26632	0.340643	311760	tribolium_TC005069/391	gelsolin precursor/ARP2_G2767	hxNCBI_GNO_1096044	Q2TBE6		CUST_3634_PI429641271	1276	0.000823143	linear	L.inc	1483.45	1.74
CUST_14170_PI429641271		-1.13206	-0.178954		-1.14513	-0.195517		-1.3156	-0.395723		1.15875	0.212574		1.26671	0.341085	306742	tribolium_TC009232/59.7	conserved protein	hxJGI_V11_306742			CUST_14170_PI429641271	174	0.000241257	log-Gauss-probit	lGP.U	1598.37	275.703
CUST_36135_PI429641271	0.000719842	1.25149	0.32365	0.00164714	1.21665	0.28291		1.00137	0.00198174		1.05346	0.0751288	0.000589599	1.26748	0.341963	223147	tribolium_TC001682/554	meiotic cell division protein pelota/dom34/ARP2_G4268	hxAUG26res13g226t1	P48612		CUST_36135_PI429641271
CUST_27756_PI429641271		1.00794	0.0114081		-1.02897	-0.0411956		-1.02703	-0.0384715		1.10798	0.14793	0.00109123	1.2676	0.342105	114061	tribolium_TC013019/652	got2 aspartate aminotransferase/ARP2_G1518	hxAUG26res121g220t1	P00505		CUST_27756_PI429641271	872	0.0021465	exponential	E.inc.convex	1733.97	1.74
CUST_9680_PI429641271		-1.06578	-0.0919099		-1.03722	-0.0527215		-1.05967	-0.0836206		1.12826	0.174105	0.00215759	1.27022	0.345081	303250	none	expressed protein	hxJGI_V11_303250			CUST_9680_PI429641271	2305	0.0012156	linear	L.inc	1389.66	1.74
CUST_23176_PI429641271	0.00107042	-2.28507	-1.19224		-1.54628	-0.628798		-1.22508	-0.292876		-1.00615	-0.00884676		1.27028	0.345141	237802	tribolium_TC007127/233	conserved expressed protein/ARP2_G2580	hxJGI_V11_237802			CUST_23176_PI429641271	645	0.000111166	log-Gauss-probit	lGP.U	22.2518	7.95986
CUST_23931_PI429641271	0.000552608	1.33652	0.418478	0.000800138	1.30619	0.385369	0.00107004	1.27302	0.34826	0.000277114	1.38881	0.473845	0.000504499	1.27161	0.346654	227484	tribolium_TC009664/177	regulatory factor x-associated ankyrin-containing protein/ARP2_G5012	hxAUG26res77g5t1	Q99PE2		CUST_23931_PI429641271
CUST_29407_PI429641271		1.10254	0.140834		1.13776	0.186201	0.00617253	1.1711	0.227866	0.00101292	1.22506	0.292855	0.000318136	1.27249	0.34765	309455	tribolium_TC014417/1023	conserved protein dkfzp434l1550/ARP2_G4883	hxAUG25s99g25t1	Q5NCX5		CUST_29407_PI429641271	939	0.00511511	exponential	E.inc.concave	365.478	1.74
CUST_30511_PI429641271		-1.02677	-0.0381186		-1.08268	-0.114608		1.16483	0.220116		1.20036	0.263472	0.00606568	1.27778	0.353645	231341	tribolium_TC012647/367	adp-ribosylation factor/ARP2_G4187	hxAUG26res66g60t1	P61209		CUST_30511_PI429641271	978	0.000942922	linear	L.inc	1531.74	1.74
CUST_12425_PI429641271		-1.17159	-0.228471		-1.19513	-0.257172		-1.02785	-0.0396242		1.15788	0.21148	0.00267079	1.27791	0.353785	191306	tribolium_TC010174/405	steroidogenic acute regulatory protein/ARP2_G1714	hxAUG26rep2s3g116t1	Q14849		CUST_12425_PI429641271	107	8.36714e-05	log-Gauss-probit	lGP.U	194.83	29.4807
CUST_20722_PI429641271		1.10402	0.142764		1.10266	0.140994		1.05456	0.0766385		1.15902	0.212908	0.000269396	1.27903	0.355049	305344	tribolium_TC008317/251	etoposide-induced protein/ARP2_G4098	hxAUG26res39g38t1	O14681		CUST_20722_PI429641271	517	0.00529095	linear	L.inc	1449.04	1.74
CUST_11072_PI429641271	0.000255042	-2.92201	-1.54696		-1.44938	-0.535434		-1.03088	-0.0438793		1.31401	0.39398		1.28168	0.358033	196057	tribolium_TC012062/288	glucosyl/glucuronosyl transferases/ARP2_G27	hxAUG25s20g138t1	P16662		CUST_11072_PI429641271	45	1.93407e-05	log-Gauss-probit	lGP.U	24.2844	9.53533
CUST_32354_PI429641271		2.15847	1.11001		2.23228	1.15852		-1.17976	-0.238494		-1.77801	-0.830266		1.28184	0.358213	196945	tribolium_TC004551/471	double oxidase: two peroxidase domains./ARP2_G2011	hxAUG26res25g186t1	P35354		CUST_32354_PI429641271
CUST_9440_PI429641271		-1.00318	-0.0045774		-1.03311	-0.0469925		1.19253	0.254031	0.00733598	1.22476	0.292499	0.00250742	1.28261	0.35908	230177	tribolium_TC009924/303	par-6/ARP2_G4114	hxAUG25p2s2g162t1	Q9BYG5		CUST_9440_PI429641271	2288	0.000897285	linear	L.inc	1460.66	1.74
CUST_55292_PI429641271	0.00214496	1.21314	0.278742		1.10901	0.149269		1.15307	0.205481		1.10247	0.140739	0.000310713	1.28334	0.359907	336030	ZC3H4_HUMAN/53.5	Zinc finger CCCH domain-containing protein 4/sw	hxAUG25s828g126t1			CUST_55292_PI429641271	1977	0.00518371	linear	L.inc	NA	1.74
CUST_12424_PI429641271		-1.16697	-0.222768	0.0074929	-1.2466	-0.317994		-1.02596	-0.0369728		1.1023	0.140515	0.00144259	1.28439	0.361081	191306	tribolium_TC010174/405	steroidogenic acute regulatory protein/ARP2_G1714	hxAUG26rep2s3g116t1	Q14849		CUST_12424_PI429641271	106	5.16659e-05	log-Gauss-probit	lGP.U	178.111	31.0417
CUST_40181_PI429641271		1.29228	0.369924		1.20424	0.268123		-1.33107	-0.412587		-1.49085	-0.57614		1.28575	0.362607	308845	CD033_HUMAN/163	conserved protein/ARP2_G13313	hxAUG26us87g49t1			CUST_40181_PI429641271
CUST_6225_PI429641271	0.00131728	-1.94942	-0.963041		-1.53181	-0.615233		-1.1773	-0.235487		1.14565	0.196161		1.28579	0.36266	222083	tribolium_TC008202/60.5	niemannck type c-2/ARP2_G5398	hxAUG26rep1s8g39t1	Q9VQ62		CUST_6225_PI429641271	2169	7.05664e-05	log-Gauss-probit	lGP.U	12.9371	1.74
CUST_31062_PI429641271	0.000215918	1.64742	0.720207	0.000827342	1.46836	0.554207	0.000268227	1.5829	0.662569	0.00109421	1.41573	0.501545	0.00501541	1.28966	0.366994	50627	tribolium_TC010506/504	organic cation transporter/ARP2_G7563	hxAUG25s23g162t1	O76082		CUST_31062_PI429641271	1014	0.000194396	log-Gauss-probit	lGP.bell	7.73613	4.72091
CUST_16669_PI429641271		-1.34276	-0.425205		-1.22807	-0.296392		-1.20514	-0.269199		1.10523	0.144345		1.29004	0.367415	93396	tribolium_TC005277/218	sulfotransferase sult/ARP2_G20	hxAUG25s90g74t1	Q6IMI6		CUST_16669_PI429641271	272	0.000184497	log-Gauss-probit	lGP.U	108.802	5.49871
CUST_33929_PI429641271	0.000869219	-5.68648	-2.50754		-3.06944	-1.61797		-1.63579	-0.709989		-1.32424	-0.405162		1.2904	0.36782	228636	tribolium_TC014330/49.7	conserved protein/ARP2_G11671	hxAUG26res113g46t1			CUST_33929_PI429641271	1136	0.000135612	log-Gauss-probit	lGP.U	24.2414	9.38298
CUST_40208_PI429641271		-1.29042	-0.367841		-1.19908	-0.261925	0.00293335	-1.38934	-0.474398		-1.28054	-0.356756	0.00320895	1.29171	0.36928	59988	PRIC2_HUMAN/208	conserved protein/ARP2_G6424	hxAUG25s87g74t1			CUST_40208_PI429641271
CUST_32355_PI429641271		2.18136	1.12523		2.39674	1.26107		-1.11163	-0.152673		-1.69161	-0.758398		1.29282	0.370516	196945	tribolium_TC004551/471	double oxidase: two peroxidase domains./ARP2_G2011	hxAUG26res25g186t1	P35354		CUST_32355_PI429641271	1086	0.000113154	log-Gauss-probit	lGP.bell	178.888	106.155
CUST_24092_PI429641271		1.05567	0.0781572		1.05596	0.0785587		1.13228	0.179225		1.19348	0.255171	0.000498211	1.29368	0.371483	227532	tribolium_TC008311/191	60s ribosomal protein l31/ARP2_G2922	hxJGI_V11_227532	P62899		CUST_24092_PI429641271	697	0.0034583	linear	L.inc	1159.85	1.74
CUST_3647_PI429641271		1.02919	0.0415032		-1.03227	-0.045815		-1.13889	-0.187625		-1.0185	-0.026448	0.000548696	1.29771	0.375973	305547	tribolium_TC005552/206	ww domain-binding protein/ARP2_G2658	hxAUG26up2s4g189t1	P97765		CUST_3647_PI429641271	1287	0.000319207	log-Gauss-probit	lGP.U	1946.42	241.979
CUST_1977_PI429641271		-1.00901	-0.0129454		1.04557	0.0642881		-1.07975	-0.110694	0.00579443	1.32309	0.403916	0.00473784	1.30549	0.384597	311877	none	expressed protein	hxAUG25p1s5g48t1			CUST_1977_PI429641271	451	0.000553756	linear	L.inc	1725.67	1.74
CUST_5392_PI429641271	0.000220555	1.3912	0.476333	0.00430386	1.23515	0.304687		1.0724	0.100843		1.06579	0.0919223	0.000703919	1.31076	0.390409	99438	WIPI2_HUMAN/497	autophagy-specific gene/ARP2_G5834	hxAUG25p1s12g63t1	Q80W47		CUST_5392_PI429641271
CUST_43777_PI429641271	0.0045654	1.15882	0.212652	0.00852964	1.16679	0.22254	0.00338896	1.20527	0.269357	0.000578123	1.2688	0.343466	0.000269365	1.31311	0.392988	307503	CC038_HUMAN/146	conserved protein/ARP2_G8017	hxAUG26res64g23t1	Q3TTL0		CUST_43777_PI429641271	1601	0.00283706	exponential	E.inc.concave	281.966	1.74
CUST_11831_PI429641271		-1.34303	-0.425495		-1.34531	-0.427937		1.02544	0.0362437		1.27394	0.349298		1.31509	0.395164	126867	PEPD_HUMAN/637	Xaa-Pro dipeptidase/sw	hxNCBI_GNO_536033			CUST_11831_PI429641271	87	7.91701e-05	log-Gauss-probit	lGP.U	164.443	32.3791
CUST_7599_PI429641271	0.000202045	1.66485	0.735395	0.00803228	1.36465	0.448526		1.26316	0.337041		1.29766	0.375912		1.31553	0.395647	321532						CUST_7599_PI429641271
CUST_40209_PI429641271		-1.30579	-0.384926		-1.1821	-0.241346	0.00425165	-1.42428	-0.510233		-1.26767	-0.342179	0.00437505	1.31611	0.396277	59988	PRIC2_HUMAN/208	conserved protein/ARP2_G6424	hxAUG25s87g74t1			CUST_40209_PI429641271
CUST_754_PI429641271	0.000311055	1.55956	0.641144		1.28659	0.363556		1.17361	0.230957		1.09779	0.134608		1.31962	0.400124	270048	tribolium_TC010784/769	insulin receptor precursor/ARP2_G867	hxAUG26us1108g39t1	P09208		CUST_754_PI429641271
CUST_22705_PI429641271		1.08733	0.120784		1.0382	0.0540781		1.08281	0.114779	0.0083613	1.1877	0.248173	0.000216661	1.32046	0.401036	328004	tribolium_TC015466/121	adenylate cyclase/ARP2_G2551	hxNCBI_GNO_354634	Q6PEM8		CUST_22705_PI429641271	601	0.00125973	linear	L.inc	1093.23	1.74
CUST_15061_PI429641271	0.000645232	-1.79339	-0.842692	0.00184244	-1.645	-0.718091		-1.36612	-0.450082		-1.07956	-0.110449		1.32237	0.403128	304988	tribolium_TC006254/77.4	conserved protein/ARP2_G585	hxAUG25s32g32t1			CUST_15061_PI429641271	204	1.58899e-05	log-Gauss-probit	lGP.U	79.7827	46.8888
CUST_48420_PI429641271		-1.04377	-0.0618012		-1.05301	-0.0745187		1.00263	0.00378752		-1.02466	-0.0351481	0.000231563	1.32283	0.403633	302177	none	expressed protein	hxJGI_V11_302177			CUST_48420_PI429641271
CUST_13960_PI429641271		-1.27219	-0.347309		-1.23668	-0.306478		-1.35213	-0.435237		1.06396	0.0894469		1.32305	0.403873	312948	tribolium_TC008293/519	atp-binding cassette sub-family g member/ARP2_G246	hxNCBI_GNO_464074	P45844		CUST_13960_PI429641271	161	7.83728e-05	log-Gauss-probit	lGP.U	295.289	25.7984
CUST_55645_PI429641271		2.81531	1.49329		1.65719	0.728738	0.00156091	5.60597	2.48696	0.00211431	5.63949	2.49557		1.32757	0.408786	119921	none	unknown	hxJGI_V11_119921			CUST_55645_PI429641271
CUST_53745_PI429641271		-1.24134	-0.311899		-1.06834	-0.0953667		1.05691	0.07985		1.14635	0.19705		1.32943	0.410811	301812	none	expressed protein	hxJGI_V11_301812			CUST_53745_PI429641271	1939	0.000303848	linear	L.inc	1464.46	1.74
CUST_24016_PI429641271	0.000498494	1.47213	0.557908	0.000176188	1.6341	0.708498	0.00326079	1.34931	0.432222	0.0053296	1.25894	0.332207	0.00276227	1.32947	0.410852	308272	THADA_HUMAN/105	conserved protein/ARP2_G24597	hxAUG25s77g68t1			CUST_24016_PI429641271	694	0.000218634	log-Gauss-probit	lGP.bell	124.359	106.628
CUST_42405_PI429641271		1.00619	0.0089066		1.06188	0.0866168		1.1117	0.152761	0.0087722	1.20467	0.268633	0.000294607	1.3296	0.410996	303382	OXND1_HUMAN/60.8	mgc68903 protein/ARP2_G16728	hxAUG26res206g129t1			CUST_42405_PI429641271	1541	0.000760492	linear	L.inc	990.494	1.74
CUST_20191_PI429641271		-1.31724	-0.397516		-1.24526	-0.316442		-1.17667	-0.234709		1.16127	0.215709		1.33101	0.412519	313680	THNS2_HUMAN/350	conserved protein dkfzp469a1932/ARP2_G25743	hxAUG25p1s9g354t1			CUST_20191_PI429641271	497	0.00017858	log-Gauss-probit	lGP.U	2186.54	14.3747
CUST_47519_PI429641271		-1.12953	-0.175726	0.00575947	-1.18913	-0.249905		-1.01439	-0.0206168		1.07801	0.108375	0.0001575	1.33354	0.415265	303807	tribolium_TC011857/436	alanine-glyoxylate aminotransferase oxalosis i/ARP2_G4497	hxNCBI_GNO_170934	O35423		CUST_47519_PI429641271	1729	1.62525e-05	log-Gauss-probit	lGP.U	172.625	6.29065
CUST_24965_PI429641271	0.00282235	-1.41335	-0.499116		-1.18104	-0.240063		-1.24153	-0.312118		1.11952	0.16288	0.00630485	1.33839	0.420502	251906	tribolium_TC007905/57.8	conserved/ARP2_G13414	hxAUG25s61g94t1			CUST_24965_PI429641271
CUST_27633_PI429641271		1.12173	0.16573		1.05949	0.0833685	0.00420896	1.26491	0.339033	0.00332637	1.28848	0.365675	0.00123481	1.33934	0.421521	301165	none	splicing factor yt521-b/ARP2_G9422	hxNCBI_GNO_150714	Q96MU7		CUST_27633_PI429641271	861	0.00151645	exponential	E.inc.concave	592.697	1.74
CUST_18562_PI429641271	0.00179543	1.25467	0.327303		1.05911	0.0828493		1.12136	0.165256	0.00255484	1.23179	0.300761	0.000276182	1.34052	0.422794	315868	FBX37_HUMAN/84.0	f-box/lrr protein/ARP2_G8080	hxAUG25s15g298t1	Q91W61		CUST_18562_PI429641271	388	0.000824746	linear	L.inc	1964.39	1.74
CUST_17028_PI429641271		1.14135	0.190742		1.0923	0.127363	0.00120812	1.29323	0.370974	0.00293551	1.24962	0.321489	0.000503318	1.3407	0.422986	318183	tribolium_TC002098/156	60s ribosomal protein l35a/ARP2_G1900	hxAUG26res24g9t1	O55142		CUST_17028_PI429641271	292	0.00140726	exponential	E.inc.concave	456.038	1.74
CUST_11390_PI429641271		1.07793	0.108264		1.02403	0.0342548		1.05708	0.0800874		1.11402	0.155774	0.000203302	1.3426	0.425032	330320	tribolium_TC008534/172	cyclic amp response element-binding protein b/ARP2_G517	hxAUG26res138g29t1	Q03060		CUST_11390_PI429641271	73	0.000970634	exponential	E.inc.convex	1711.71	NA
CUST_41996_PI429641271	0.000308694	1.55023	0.63248	0.00453867	1.34572	0.428377		1.24715	0.31863		1.11761	0.160411	0.0066111	1.3481	0.43093	268487	none	expressed protein	hxAUG26res644g40t1			CUST_41996_PI429641271
CUST_30969_PI429641271	0.000203527	1.34805	0.430873	0.00287315	1.22785	0.29614		1.15049	0.202247	0.00185127	1.22345	0.290951	0.000246124	1.34824	0.431079	303738	tribolium_TC007349/595	arylsulfatase b/ARP2_G792	hxNCBI_GNO_222234	Q32KI9		CUST_30969_PI429641271	1011	0.000781051	linear	L.inc	NA	1.74
CUST_47030_PI429641271	0.00019841	1.3402	0.42245	0.00107366	1.25075	0.322797	0.000727085	1.24501	0.316163	0.00132179	1.20107	0.264323	0.000218215	1.34854	0.4314	203725	tribolium_TC014911/490	polymerase delta-interacting protein/ARP2_G3197	hxNCBI_GNO_70813	Q91VA6		CUST_47030_PI429641271
CUST_11231_PI429641271	0.00141223	1.67107	0.740771	0.00149977	1.70335	0.768379		1.03956	0.0559781		-1.13231	-0.179272		1.35431	0.437554	230833	tribolium_TC007911/387	glycine n-methyltransferase/ARP2_G5766	hxJGI_V11_230833	Q14749		CUST_11231_PI429641271
CUST_3548_PI429641271		1.14225	0.191879		1.1089	0.149125		1.09978	0.137219	0.0080194	1.21635	0.282559	0.000247178	1.35768	0.441147	305537	tribolium_TC005988/193	conserved protein/ARP2_G2303	hxJGI_V11_305537	Q8BTG6		CUST_3548_PI429641271	1235	0.00211044	linear	L.inc	1357.64	1.74
CUST_8934_PI429641271		1.16122	0.215643		1.12162	0.165582	0.000320682	1.29711	0.375304	0.00161157	1.22941	0.297961	0.00018334	1.35796	0.441437	220427	tribolium_TC006029/582	dia/ARP2_G3271	hxJGI_V11_220427	P48608		CUST_8934_PI429641271	2264	0.000652229	exponential	E.inc.concave	341.385	1.74
CUST_26275_PI429641271	0.000385376	-1.5927	-0.671477	0.000440098	-1.6493	-0.721855		1.00375	0.00539637		1.35123	0.43427		1.36257	0.446334	301660						CUST_26275_PI429641271	806	2.8157e-06	log-Gauss-probit	lGP.U	124.074	27.6883
CUST_5361_PI429641271	0.000163924	-3.14064	-1.65106	0.00271932	-2.08978	-1.06335		-1.41166	-0.497396		-1.11844	-0.161488		1.36326	0.44706	301113	tribolium_TC012285/267	glucosyl/glucuronosyl transferases/ARP2_G27	hxJGI_V11_301113	P16662		CUST_5361_PI429641271	1929	7.26616e-06	log-Gauss-probit	lGP.U	30.6788	12.9536
CUST_46865_PI429641271		1.08205	0.113765		1.00362	0.00521493		1.08015	0.11123		1.21961	0.286414	0.000714726	1.3645	0.448377	329057	tribolium_TC011191/241	imd pathway signalling/ARP2_G6358	hxAUG26us114g114t1	Q94527		CUST_46865_PI429641271	1714	0.00117993	linear	L.inc	1213.73	1.74
CUST_26733_PI429641271		-1.39127	-0.476402		-1.42982	-0.515837		-1.48835	-0.57371		-1.19201	-0.253401		1.36473	0.448614	305928	tribolium_TC004624/265	trypsin-like serine protease/ARP2_G2499	hxAUG25s42g194t1	Q9ER10		CUST_26733_PI429641271	827	0.000168189	log-Gauss-probit	lGP.U	200.314	90.9865
CUST_8798_PI429641271	0.00363038	-1.59316	-0.671892	0.00552502	-1.50853	-0.593146		-1.08597	-0.118979		1.19174	0.253066		1.3649	0.4488	205678	CT054_HUMAN/243	porcine endogenous retrovirus a receptor/ARP2_G4802	hxNCBI_GNO_442023	Q9D6X5		CUST_8798_PI429641271	2252	2.73052e-05	log-Gauss-probit	lGP.U	92.5846	25.9434
CUST_11563_PI429641271		-1.25804	-0.331173		-1.23774	-0.307704		-1.06442	-0.0900661		1.33887	0.421017		1.36495	0.448844	310711	none	expressed protein	hxAUG25p1s3g73t1			CUST_11563_PI429641271	78	7.94166e-05	log-Gauss-probit	lGP.U	1589.53	50.8884
CUST_753_PI429641271	0.000203744	1.61149	0.688399	0.00442459	1.3469	0.42964	0.00833781	1.29004	0.367418		1.17759	0.235837	0.00443992	1.36717	0.451189	268485	tribolium_TC010784/981	insulin receptor precursor/ARP2_G867	hxAUG26res644g39t1	P09208		CUST_753_PI429641271	2213	0.000394038	log-Gauss-probit	lGP.bell	31.4858	24.1301
CUST_60683_PI429641271	0.000370245	1.57417	0.654595		1.29955	0.378013		1.28265	0.359126		1.10392	0.142637	0.00745307	1.36737	0.451401	237995						CUST_60683_PI429641271
CUST_22912_PI429641271		-1.20498	-0.269007		-1.12051	-0.164162		-1.24915	-0.320942		1.10237	0.140614	0.0065074	1.368	0.452073	300231	none	expressed protein/ARP2_G17004	hxJGI_V11_300231			CUST_22912_PI429641271	613	0.000169202	log-Gauss-probit	lGP.U	1591.51	364.098
CUST_11253_PI429641271		1.02341	0.0333784		1.02342	0.033394		-1.17168	-0.228584		-1.22897	-0.297453	0.00767918	1.37084	0.455059	303360						CUST_11253_PI429641271
CUST_17940_PI429641271		1.06648	0.092854		1.00343	0.00493884		1.0731	0.101779		1.20866	0.273407	0.00045874	1.37118	0.455422	306667	none	malate synthase/ARP2_G9793	hxAUG25s51g87t1	A6ZRW6		CUST_17940_PI429641271	340	0.000772528	linear	L.inc	1128.37	1.74
CUST_21618_PI429641271	0.00245588	-1.90686	-0.931195		-1.51092	-0.595422		1.06106	0.0855019		1.64768	0.720432		1.37355	0.45791	240495	none	expressed protein/ARP2_G11671	hxJGI_V11_240495			CUST_21618_PI429641271	551	2.56814e-05	log-Gauss-probit	lGP.U	113.676	35.2597
[truncated: 917 more rows]

## Sheet: Table S4 
Table S4. Transcript expression within significantly enriched KEGG pathways . This supplemental table includes UniProt annoations for all gene transcripts contributing to each enriched pathway as well as transcript expression for all gene targets within each pathway where fold-changes are relative to the control. Finally, results from analysis using the DRomics tool (Larras et al 2018) is provide…
[truncated: 276 more rows]
